# Supplementary material for: Signatures of adaptation at key insecticide resistance loci in Anopheles gambiae in Southern Ghana revealed by reduced-coverage WGS
Source: Sci Rep. 2024 Apr 15;14:8650. doi: 10.1038/s41598-024-58906-x (PMC11018624; doi:10.1038/s41598-024-58906-x)
Supplement: Supplementary file 1 — Supplementary Tables. [file 41598_2024_58906_MOESM1_ESM.xlsx]

## Sheet: Table S1
bamorder	seq_id	species	ind_id	form	site	ecoregion	lat	long	coverage	#Supplementary Table 1
0	DW-Nsa4	An. gambiae	ind0	S	Nsawan	deciduous_forest	5.81674	0.3539	10.3843	Sample collection, species, geolocation, and coverage data.
1	DW-Nsa1	An. coluzzi	ind1	M	Nsawan	deciduous_forest	5.81674	0.3539	12.1898
2	DW-Nsa18	An. coluzzi	ind2	M	Nsawan	deciduous_forest	5.81674	0.3539	21.0351
3	DW-Nsa16	An. coluzzi	ind3	M	Nsawan	deciduous_forest	5.81674	0.3539	10.5439
4	DW-Nsa15	An. coluzzi	ind4	M	Nsawan	deciduous_forest	5.81674	0.3539	11.9309
5	DW-Nsa10	An. gambiae	ind5	S	Nsawan	deciduous_forest	5.81674	0.3539	21.6871
6	DW-Nkw8	An. gambiae	ind6	S	Nkwanta	rainforest	5.4156	2.37107	17.5981
7	DW-Nkw2	An. gambiae	ind7	S	Nkwanta	rainforest	5.4156	2.37107	22.2806
8	DW-Nkw1	An. gambiae	ind8	S	Nkwanta	rainforest	5.4156	2.37107	14.2632
9	DW-Man9	An. coluzzi	ind9	M	Mankessim	coastal_savannah	5.28066	1.01755	20.1391
10	DW-Man7	An. coluzzi	ind10	M	Mankessim	coastal_savannah	5.28066	1.01755	5.99396
11	DW-Man6	An. coluzzi	ind11	M	Mankessim	coastal_savannah	5.28066	1.01755	8.92219
12	DW-Nkw3	An. gambiae	ind12	S	Nkwanta	rainforest	5.4156	2.37107	9.64123
13	DW-Man5	An. coluzzi	ind13	M	Mankessim	coastal_savannah	5.28066	1.01755	10.2944
14	DW-Man12	An. coluzzi	ind14	M	Mankessim	coastal_savannah	5.28066	1.01755	5.78016
15	DW-Man10	An. coluzzi	ind15	M	Mankessim	coastal_savannah	5.28066	1.01755	11.621
16	DW-Mam6	An. coluzzi	ind16	M	Mamprobi	coastal_savannah	5.541	0.2377	9.92437
17	DW-Nkw7	An. gambiae	ind17	S	Nkwanta	rainforest	5.4156	2.37107	18.8187
18	DW-Mam4	An. coluzzi	ind18	M	Mamprobi	coastal_savannah	5.541	0.2377	4.94882
19	DW-Mam10	An. coluzzi	ind19	M	Mamprobi	coastal_savannah	5.541	0.2377	13.0293
20	DW-Mam15	An. coluzzi	ind20	M	Mamprobi	coastal_savannah	5.541	0.2377	12.9015
21	DW-Kof20	An. gambiae	ind21	S	Koforidua	deciduous_forest	6.15469	0.27029	15.4202
22	DW-Kof16	An. gambiae	ind22	S	Koforidua	deciduous_forest	6.15469	0.27029	20.4121
23	DW-Kof12	An. gambiae	ind23	S	Koforidua	deciduous_forest	6.15469	0.27029	24.0683
24	74-DW-Mad59	An. gambiae	ind24	S	Madina	coastal_savannah	5.6697	0.1672	17.5602
25	DW-Enc3	An. coluzzi	ind25	M	Enchi	rainforest	5.8232	2.82292	7.81746
26	73-DW-Mad58	An. gambiae	ind26	S	Madina	coastal_savannah	5.6697	0.1672	16.1784
27	138-DW-NeA-84	An. coluzzi	ind27	M	New-Edubiase-B	deciduous_forest	6.2464	-1.5041	6.09949
28	72-DW-Mad57	An. gambiae	ind28	S	Madina	coastal_savannah	5.6697	0.1672	15.3932
29	71-DW-Mad56	An. gambiae	ind29	S	Madina	coastal_savannah	5.6697	0.1672	20.4316
30	DW-Nsa9	An. gambiae	ind30	S	Nsawan	deciduous_forest	5.81674	0.3539	13.265
31	110-DW-OBP1-16	An. gambiae	ind31	S	Dunkwa-on-Offin	deciduous_forest	6.1986	-1.6569	10.4398
32	69-DW-Mad54	An. gambiae	ind32	S	Madina	coastal_savannah	5.6697	0.1672	4.20444
33	68-DW-Mad53	An. gambiae	ind33	S	Madina	coastal_savannah	5.6697	0.1672	4.68105
34	65-DW-Mad49	An. gambiae	ind34	S	Madina	coastal_savannah	5.6697	0.1672	7.94473
35	119-DW-AnB-4	An. gambiae	ind35	S	Bantama-Kumasi-b	deciduous_forest	6.4642	-1.6436	12.3889
36	DW-Asi13	An. gambiae	ind36	S	Asikumah	deciduous_forest	5.58017	0.9961	16.6233
37	61-DW-WE27	An. coluzzi	ind37	M	Wassa-Essaman	rainforest	5.35008	1.678	14.483
38	159-DW-DoM-4	An. coluzzi	ind38	M	Anhiankwanta	deciduous_forest	5.9569	-1.7777	18.4407
39	DW-Man4	An. coluzzi	ind39	M	Mankessim	coastal_savannah	5.28066	1.01755	6.52119
40	127-DW-AnB-12	An. gambiae	ind40	S	Bantama-Kumasi-b	deciduous_forest	6.4642	-1.6436	22.6242
41	81-DW-Mad66	An. gambiae	ind41	S	Madina	coastal_savannah	5.6697	0.1672	18.2936
42	DW-AgD4	An. gambiae	ind42	S	Agona-Dunkwa	deciduous_forest	5.6338	0.72805	5.11182
43	DW-Axi13	An. coluzzi	ind43	M	Axim	rainforest	4.86384	2.23924	19.4186
44	DW-Nsa2	An. gambiae	ind44	S	Nsawan	deciduous_forest	5.81674	0.3539	11.173
45	29-DW-Tub5	An. coluzzi	ind45	M	Tuba	coastal_savannah	5.5131	0.3867	15.4306
46	55-DW-WE8	An. gambiae	ind46	S	Wassa-Essaman	rainforest	5.35008	1.678	21.4666
47	5-DW-Suh12	An. gambiae	ind47	S	Suhum	deciduous_forest	6.03496	0.457608	16.6652
48	45-DW-TP9	An. coluzzi	ind48	M	Twifo-Praso	rainforest	5.6076	1.5458	5.98336
49	53-DW-WE6	An. coluzzi	ind49	M	Wassa-Essaman	rainforest	5.35008	1.678	9.32251
50	12-DW-Tar7	An. coluzzi	ind50	M	Tarkwa	rainforest	5.31382	1.99232	6.70629
51	48-DW-TP15	An. coluzzi	ind51	M	Twifo-Praso	rainforest	5.6076	1.5458	14.3826
52	DW-Asa12	An. coluzzi	ind52	M	Asankrangwa	rainforest	5.80269	2.43342	43.0927
53	42-DW-TP5	An. coluzzi	ind53	M	Twifo-Praso	rainforest	5.6076	1.5458	7.6039
54	DW-Bog9	An. coluzzi	ind54	M	Bogoso	rainforest	5.56853	2.0026	34.8444
55	38-DW-Tub15	An. coluzzi	ind55	M	Tuba	coastal_savannah	5.5131	0.3867	14.5771
56	37-DW-Tub14	An. coluzzi	ind56	M	Tuba	coastal_savannah	5.5131	0.3867	12.4566
57	116-DW-AnB-1	An. gambiae	ind57	S	Bantama-Kumasi-b	deciduous_forest	6.4642	-1.6436	16.8435
58	35-DW-Tub11	An. gambiae	ind58	S	Tuba	coastal_savannah	5.5131	0.3867	8.28213
59	DW-AgD5	An. gambiae	ind59	S	Agona-Dunkwa	deciduous_forest	5.6338	0.72805	18.4296
60	93-DW-Kom4	An. coluzzi	ind60	M	Komenda	mangrove_swamp	5.0557	1.4944	13.9609
61	DW-Mam16	An. coluzzi	ind61	M	Mamprobi	coastal_savannah	5.541	0.2377	3.08875
62	DW-AdF7	An. coluzzi	ind62	M	Ada-Foah	mangrove_swamp	5.8035	0.6641	4.68956
63	26-DW-Tub2	An. coluzzi	ind63	M	Tuba	coastal_savannah	5.5131	0.3867	23.7869
64	25-DW-Tub1	An. coluzzi	ind64	M	Tuba	coastal_savannah	5.5131	0.3867	9.03885
65	DW-AF19	An. coluzzi	ind65	M	Assin-Foso	deciduous_forest	5.6936	1.2733	10.927
66	DW-Nsa5	An. gambiae	ind66	S	Nsawan	deciduous_forest	5.81674	0.3539	18.1969
67	186-DW-NeA-15	An. gambiae	ind67	S	New-Edubiase	deciduous_forest	6.0597	-1.3937	13.1713
68	20-DW-Tak4	An. coluzzi	ind68	M	Takoradi	coastal_savannah	4.91081	1.75443	11.2396
69	185-DW-NeA-14	An. gambiae	ind69	S	New-Edubiase	deciduous_forest	6.0597	-1.3937	8.24598
70	DW-Nkw6	An. gambiae	ind70	S	Nkwanta	rainforest	5.4156	2.37107	14.7035
71	142-DW-NeA-51	An. gambiae	ind71	S	New-Edubiase-B	deciduous_forest	6.2464	-1.5041	13.6378
72	DW-Nkw5	An. gambiae	ind72	S	Nkwanta	rainforest	5.4156	2.37107	19.1565
73	DW-Enc21	An. coluzzi	ind73	M	Enchi	rainforest	5.8232	2.82292	16.6097
74	DW-AdF1	An. coluzzi	ind74	M	Ada-Foah	mangrove_swamp	5.8035	0.6641	9.26795
75	DW-Dzo12	An. gambiae	ind75	S	Dzorwulu	coastal_savannah	5.60499	0.20592	16.3046
76	23-DW-Tak7	An. coluzzi	ind76	M	Takoradi	coastal_savannah	4.91081	1.75443	18.8574
77	DW-Nsa17	An. coluzzi	ind77	M	Nsawan	deciduous_forest	5.81674	0.3539	23.7207
78	DW-Bog25	An. gambiae	ind78	S	Bogoso	rainforest	5.56853	2.0026	37.675
79	44-DW-TP7	An. coluzzi	ind79	M	Twifo-Praso	rainforest	5.6076	1.5458	6.28276
80	180-DW-NeA-4	An. gambiae	ind80	S	New-Edubiase	deciduous_forest	6.0597	-1.3937	18.9506
81	DW-HA7	An. gambiae	ind81	S	Half-Assini	coastal_savannah	5.05133	2.88328	8.49952
82	181-DW-NeA-5	An. gambiae	ind82	S	New-Edubiase	deciduous_forest	6.0597	-1.3937	18.7199
83	174-DW-NeA-12	An. coluzzi	ind83	M	New-Edubiase	deciduous_forest	6.0597	-1.3937	14.344
84	17-DW-Tak1	An. coluzzi	ind84	M	Takoradi	coastal_savannah	4.91081	1.75443	18.6432
85	DW-Dod2	An. gambiae	ind85	S	Dodowa	deciduous_forest	5.89816	0.1012	16.7923
86	DW-Enc20	An. coluzzi	ind86	M	Enchi	rainforest	5.8232	2.82292	4.52871
87	DW-Enc10	An. gambiae	ind87	S	Enchi	rainforest	5.8232	2.82292	11.512
88	19-DW-Tak3	An. coluzzi	ind88	M	Takoradi	coastal_savannah	4.91081	1.75443	11.8805
89	191-DW-Kom6	An. coluzzi	ind89	M	Komenda	mangrove_swamp	5.0557	1.4944	27.4964
90	DW-Asi3	An. gambiae	ind90	S	Asikumah	deciduous_forest	5.58017	0.9961	3.9596
91	95-DW-Kom13	An. coluzzi	ind91	M	Komenda	mangrove_swamp	5.0557	1.4944	9.34416
92	177-DW-NeA-20	An. coluzzi	ind92	M	New-Edubiase	deciduous_forest	6.0597	-1.3937	18.2446
93	176-DW-NeA-17	An. coluzzi	ind93	M	New-Edubiase	deciduous_forest	6.0597	-1.3937	18.9291
94	62-DW-WE28	An. coluzzi	ind94	M	Wassa-Essaman	rainforest	5.35008	1.678	20.1043
95	79-DW-Mad64	An. gambiae	ind95	S	Madina	coastal_savannah	5.6697	0.1672	16.393
96	171-DW-DoM-56	An. coluzzi	ind96	M	Bantama-Kumasi	deciduous_forest	6.4615	-1.8929	5.35718
97	DW-Kof21	An. gambiae	ind97	S	Koforidua	deciduous_forest	6.15469	0.27029	27.3204
98	47-DW-TP11	An. coluzzi	ind98	M	Twifo-Praso	rainforest	5.6076	1.5458	13.5115
99	11-DW-Tar6	An. coluzzi	ind99	M	Tarkwa	rainforest	5.31382	1.99232	7.60605
100	169-DW-DoM-54	An. coluzzi	ind100	M	Bantama-Kumasi	deciduous_forest	6.4615	-1.8929	6.49751
101	DW-Nsa12	An. gambiae	ind101	S	Nsawan	deciduous_forest	5.81674	0.3539	12.7401
102	DW-Dzo6	An. gambiae	ind102	S	Dzorwulu	coastal_savannah	5.60499	0.20592	3.31658
103	102-DW-OBP1-6	An. gambiae	ind103	S	Dunkwa-on-Offin	deciduous_forest	6.1986	-1.6569	24.2607
104	41-DW-TP4	An. coluzzi	ind104	M	Twifo-Praso	rainforest	5.6076	1.5458	14.8748
105	164-DW-DoM-49	An. coluzzi	ind105	M	Bantama-Kumasi	deciduous_forest	6.4615	-1.8929	5.31948
106	DW-Nsa11	An. gambiae	ind106	S	Nsawan	deciduous_forest	5.81674	0.3539	12.126
107	66-DW-Mad50	An. gambiae	ind107	S	Madina	coastal_savannah	5.6697	0.1672	11.3949
108	135-DW-NeA-79	An. coluzzi	ind108	M	New-Edubiase-B	deciduous_forest	6.2464	-1.5041	27.4891
109	40-DW-Tub17	An. gambiae	ind109	S	Tuba	coastal_savannah	5.5131	0.3867	11.5425
110	157-DW-DoM-2	An. coluzzi	ind110	M	Anhiankwanta	deciduous_forest	5.9569	-1.7777	15.2345
111	145-DW-NeA-54	An. gambiae	ind111	S	New-Edubiase-B	deciduous_forest	6.2464	-1.5041	7.68373
112	DW-Dzo4	An. coluzzi	ind112	M	Dzorwulu	coastal_savannah	5.60499	0.20592	7.30765
113	123-DW-AnB-8	An. coluzzi	ind113	M	Bantama-Kumasi-b	deciduous_forest	6.4642	-1.6436	8.17303
114	143-DW-NeA-52	An. gambiae	ind114	S	New-Edubiase-B	deciduous_forest	6.2464	-1.5041	7.30928
115	DW-AF4	An. gambiae	ind115	S	Assin-Foso	deciduous_forest	5.6936	1.2733	22.3674
116	DW-Aka15	An. gambiae	ind116	S	Akatsi	coastal_savannah	6.13605	0.80506	12.5374
117	DW-Asi4	An. gambiae	ind117	S	Asikumah	deciduous_forest	5.58017	0.9961	4.7542
118	134-DW-NeA-66	An. coluzzi	ind118	M	New-Edubiase-B	deciduous_forest	6.2464	-1.5041	10.2769
119	188-DW-NeA-19	An. gambiae	ind119	S	New-Edubiase	deciduous_forest	6.0597	-1.3937	19.7747
120	DW-Dod8	An. gambiae	ind120	S	Dodowa	deciduous_forest	5.89816	0.1012	19.8318
121	7-DW-Suh19	An. gambiae	ind121	S	Suhum	deciduous_forest	6.03496	0.457608	28.2796
122	DW-Dod9	An. gambiae	ind122	S	Dodowa	deciduous_forest	5.89816	0.1012	20.5808
123	DW-Enc22	An. coluzzi	ind123	M	Enchi	rainforest	5.8232	2.82292	16.0531
124	120-DW-AnB-5	An. coluzzi	ind124	M	Bantama-Kumasi-b	deciduous_forest	6.4642	-1.6436	9.04417
125	9-DW-Tar2	An. coluzzi	ind125	M	Tarkwa	rainforest	5.31382	1.99232	17.1232
126	24-DW-Tak8	An. coluzzi	ind126	M	Takoradi	coastal_savannah	4.91081	1.75443	8.45829
127	46-DW-TP10	An. coluzzi	ind127	M	Twifo-Praso	rainforest	5.6076	1.5458	4.09745
128	56-DW-WE9	An. gambiae	ind128	S	Wassa-Essaman	rainforest	5.35008	1.678	13.2082
129	76-DW-Mad61	An. gambiae	ind129	S	Madina	coastal_savannah	5.6697	0.1672	7.46167
130	DW-AF3	An. gambiae	ind130	S	Assin-Foso	deciduous_forest	5.6936	1.2733	8.39672
131	DW-Ash6	An. coluzzi	ind131	M	Ashaiman	coastal_savannah	5.6953	0.05237	41.769
132	84-DW-Mad69	An. gambiae	ind132	S	Madina	coastal_savannah	5.6697	0.1672	17.2419
133	DW-AdF19	An. coluzzi	ind133	M	Ada-Foah	mangrove_swamp	5.8035	0.6641	52.5647
134	149-DW-AnB-50	An. coluzzi	ind134	M	Bantama-Kumasi-b	deciduous_forest	NA	NA	16.2611
135	175-DW-NeA-16	An. coluzzi	ind135	M	New-Edubiase	deciduous_forest	6.0597	-1.3937	26.3522
136	DW-Ash12	An. coluzzi	ind136	M	Ashaiman	coastal_savannah	5.6953	0.05237	30.2928
137	DW-Bog10	An. coluzzi	ind137	M	Bogoso	rainforest	5.56853	2.0026	18.8467
138	22-DW-Tak6	An. coluzzi	ind138	M	Takoradi	coastal_savannah	4.91081	1.75443	9.58567
139	3-DW-Suh7	An. gambiae	ind139	S	Suhum	deciduous_forest	6.03496	0.457608	15.0832
140	DW-Anl17	An. coluzzi	ind140	M	Anloga	mangrove_swamp	5.7863	0.86514	30.9903
141	DW-Nsa13	An. coluzzi	ind141	M	Nsawan	deciduous_forest	5.81674	0.3539	10.6735
142	125-DW-AnB-10	An. coluzzi	ind142	M	Bantama-Kumasi-b	deciduous_forest	6.4642	-1.6436	14.3889
143	DW-Dzo13	An. gambiae	ind143	S	Dzorwulu	coastal_savannah	5.60499	0.20592	3.14954
144	DW-Kof23	An. gambiae	ind144	S	Koforidua	deciduous_forest	6.15469	0.27029	9.77349
145	165-DW-DoM-50	An. coluzzi	ind145	M	Bantama-Kumasi	deciduous_forest	6.4615	-1.8929	12.7637
146	75-DW-Mad60	An. gambiae	ind146	S	Madina	coastal_savannah	5.6697	0.1672	11.4664
147	160-DW-DoM-5	An. coluzzi	ind147	M	Anhiankwanta	deciduous_forest	5.9569	-1.7777	23.0162
148	114-DW-OBP1-20	An. gambiae	ind148	S	Dunkwa-on-Offin	deciduous_forest	6.1986	-1.6569	22.1776
149	10-DW-Tar5	An. coluzzi	ind149	M	Tarkwa	rainforest	5.31382	1.99232	3.77406
150	DW-Axi2	An. coluzzi	ind150	M	Axim	rainforest	4.86384	2.23924	20.851
151	100-DW-OBP1-4	An. gambiae	ind151	S	Dunkwa-on-Offin	deciduous_forest	6.1986	-1.6569	22.1451
152	DW-Enc19	An. coluzzi	ind152	M	Enchi	rainforest	5.8232	2.82292	11.4719
153	107-DW-OBP1-12	An. gambiae	ind153	S	Dunkwa-on-Offin	deciduous_forest	6.1986	-1.6569	17.5361
154	DW-Nkw4	An. gambiae	ind154	S	Nkwanta	rainforest	5.4156	2.37107	15.5931
155	DW-AgD34	An. gambiae	ind155	S	Agona-Dunkwa	deciduous_forest	5.6338	0.72805	10.1739
156	DW-Dzo2	An. coluzzi	ind156	M	Dzorwulu	coastal_savannah	5.60499	0.20592	11.6123
157	108-DW-OBP1-13	An. gambiae	ind157	S	Dunkwa-on-Offin	deciduous_forest	6.1986	-1.6569	15.6743
158	146-DW-NeA-55	An. gambiae	ind158	S	New-Edubiase-B	deciduous_forest	6.2464	-1.5041	5.21953
159	158-DW-DoM-3	An. coluzzi	ind159	M	Anhiankwanta	deciduous_forest	5.9569	-1.7777	25.6997
160	57-DW-WE11	An. gambiae	ind160	S	Wassa-Essaman	rainforest	5.35008	1.678	11.993
161	18-DW-Tak2	An. coluzzi	ind161	M	Takoradi	coastal_savannah	4.91081	1.75443	14.8684
162	131-DW-AnB-16	An. gambiae	ind162	S	Bantama-Kumasi-b	deciduous_forest	6.4642	-1.6436	13.2744
163	112-DW-OBP1-18	An. gambiae	ind163	S	Dunkwa-on-Offin	deciduous_forest	6.1986	-1.6569	29.4602
164	DW-Dzo14	An. coluzzi	ind164	M	Dzorwulu	coastal_savannah	5.60499	0.20592	2.82732
165	187-DW-NeA-18	An. gambiae	ind165	S	New-Edubiase	deciduous_forest	6.0597	-1.3937	11.2325
166	105-DW-OBP1-9	An. gambiae	ind166	S	Dunkwa-on-Offin	deciduous_forest	6.1986	-1.6569	7.55873
167	DW-Mam9	An. coluzzi	ind167	M	Mamprobi	coastal_savannah	5.541	0.2377	9.56464
168	DW-Aka22	An. gambiae	ind168	S	Akatsi	coastal_savannah	6.13605	0.80506	9.96756
169	178-DW-NeA-23	An. coluzzi	ind169	M	New-Edubiase	deciduous_forest	6.0597	-1.3937	10.7904
170	109-DW-OBP1-14	An. gambiae	ind170	S	Dunkwa-on-Offin	deciduous_forest	6.1986	-1.6569	14.3655
171	32-DW-Tub8	An. coluzzi	ind171	M	Tuba	coastal_savannah	5.5131	0.3867	11.4972
172	DW-AF26	An. coluzzi	ind172	M	Assin-Foso	deciduous_forest	5.6936	1.2733	10.4231
173	30-DW-Tub6	An. gambiae	ind173	S	Tuba	coastal_savannah	5.5131	0.3867	13.2799
174	139-DW-NeA-87	An. coluzzi	ind174	M	New-Edubiase-B	deciduous_forest	6.2464	-1.5041	4.32319
175	DW-Asi11	An. gambiae	ind175	S	Asikumah	deciduous_forest	5.58017	0.9961	14.2341
176	DW-Enc12	An. coluzzi	ind176	M	Enchi	rainforest	5.8232	2.82292	11.8049
177	13-DW-Tar8	An. coluzzi	ind177	M	Tarkwa	rainforest	5.31382	1.99232	14.8279
178	140-DW-NeA-49	An. gambiae	ind178	S	New-Edubiase-B	deciduous_forest	6.2464	-1.5041	13.027
179	DW-Aka23	An. gambiae	ind179	S	Akatsi	coastal_savannah	6.13605	0.80506	27.0993
180	141-DW-NeA-50	An. gambiae	ind180	S	New-Edubiase-B	deciduous_forest	6.2464	-1.5041	16.6007
181	DW-Enc9	An. coluzzi	ind181	M	Enchi	rainforest	5.8232	2.82292	7.07767
182	1-DW-Suh2	An. gambiae	ind182	S	Suhum	deciduous_forest	6.03496	0.457608	12.3553
183	151-DW-AnB-53	An. coluzzi	ind183	M	Bantama-Kumasi-b	deciduous_forest	NA	NA	20.6895
184	DW-Nsa3	An. coluzzi	ind184	M	Nsawan	deciduous_forest	5.81674	0.3539	21.0589
185	49-DW-WE1	An. gambiae	ind185	S	Wassa-Essaman	rainforest	5.35008	1.678	9.09742
186	54-DW-WE7	An. gambiae	ind186	S	Wassa-Essaman	rainforest	5.35008	1.678	7.74836
187	190-DW-Sha16	An. coluzzi	ind187	M	Shama	mangrove_swamp	5.01183	1.62848	6.33675
188	147-DW-NeA-57	An. gambiae	ind188	S	New-Edubiase-B	deciduous_forest	6.2464	-1.5041	32.2924
189	78-DW-Mad63	An. gambiae	ind189	S	Madina	coastal_savannah	5.6697	0.1672	13.5884
190	85-DW-Sha2	An. coluzzi	ind190	M	Shama	mangrove_swamp	5.01183	1.62848	22.8256
191	DW-Asa14	An. coluzzi	ind191	M	Asankrangwa	rainforest	5.80269	2.43342	12.3064
192	150-DW-AnB-51	An. coluzzi	ind192	M	Bantama-Kumasi-b	deciduous_forest	NA	NA	21.7466
193	183-DW-NeA-9	An. gambiae	ind193	S	New-Edubiase	deciduous_forest	6.0597	-1.3937	20.106
194	DW-Asa11	An. coluzzi	ind194	M	Asankrangwa	rainforest	5.80269	2.43342	3.11302
195	DW-Kof10	An. gambiae	ind195	S	Koforidua	deciduous_forest	6.15469	0.27029	10.2941
196	173-DW-NeA-11	An. coluzzi	ind196	M	New-Edubiase	deciduous_forest	6.0597	-1.3937	11.7142
197	163-DW-DoM-9	An. coluzzi	ind197	M	Anhiankwanta	deciduous_forest	5.9569	-1.7777	12.2722
198	92-DW-Kom3	An. coluzzi	ind198	M	Komenda	mangrove_swamp	5.0557	1.4944	11.8451
199	167-DW-DoM-52	An. coluzzi	ind199	M	Bantama-Kumasi	deciduous_forest	6.4615	-1.8929	8.25044
200	DW-Mam2	An. coluzzi	ind200	M	Mamprobi	coastal_savannah	5.541	0.2377	6.6894
201	148-DW-AnB-49	An. coluzzi	ind201	M	Bantama-Kumasi-b	deciduous_forest	NA	NA	8.38851
202	27-DW-Tub3	An. gambiae	ind202	S	Tuba	coastal_savannah	5.5131	0.3867	12.6937
203	DW-Kof18	An. gambiae	ind203	S	Koforidua	deciduous_forest	6.15469	0.27029	9.90656
204	DW-AF5	An. gambiae	ind204	S	Assin-Foso	deciduous_forest	5.6936	1.2733	3.27225
205	DW-HA5	An. gambiae	ind205	S	Half-Assini	coastal_savannah	5.05133	2.88328	15.5945
206	170-DW-DoM-55	An. coluzzi	ind206	M	Bantama-Kumasi	deciduous_forest	6.4615	-1.8929	16.7962
207	77-DW-Mad62	An. gambiae	ind207	S	Madina	coastal_savannah	5.6697	0.1672	15.8693
208	DW-AF2	An. gambiae	ind208	S	Assin-Foso	deciduous_forest	5.6936	1.2733	33.942
209	166-DW-DoM-51	An. coluzzi	ind209	M	Bantama-Kumasi	deciduous_forest	6.4615	-1.8929	14.386
210	82-DW-Mad67	An. gambiae	ind210	S	Madina	coastal_savannah	5.6697	0.1672	15.8187
211	4-DW-Suh11	An. gambiae	ind211	S	Suhum	deciduous_forest	6.03496	0.457608	16.2737
212	31-DW-Tub7	An. coluzzi	ind212	M	Tuba	coastal_savannah	5.5131	0.3867	15.224
213	83-DW-Mad68	An. gambiae	ind213	S	Madina	coastal_savannah	5.6697	0.1672	19.6445
214	87-DW-Sha4	An. coluzzi	ind214	M	Shama	mangrove_swamp	5.01183	1.62848	14.9731
215	86-DW-Sha3	An. coluzzi	ind215	M	Shama	mangrove_swamp	5.01183	1.62848	20.4328
216	88-DW-Sha6	An. coluzzi	ind216	M	Shama	mangrove_swamp	5.01183	1.62848	12.7948
217	90-DW-Sha14	An. coluzzi	ind217	M	Shama	mangrove_swamp	5.01183	1.62848	11.5602
218	80-DW-Mad65	An. gambiae	ind218	S	Madina	coastal_savannah	5.6697	0.1672	15.4659
219	DW-Bog23	An. gambiae	ind219	S	Bogoso	rainforest	5.56853	2.0026	19.3008
220	91-DW-Kom2	An. coluzzi	ind220	M	Komenda	mangrove_swamp	5.0557	1.4944	14.4804
221	94-DW-Kom12	An. coluzzi	ind221	M	Komenda	mangrove_swamp	5.0557	1.4944	12.562
222	96-DW-Kom14	An. coluzzi	ind222	M	Komenda	mangrove_swamp	5.0557	1.4944	16.4682
223	122-DW-AnB-7	An. gambiae	ind223	S	Bantama-Kumasi-b	deciduous_forest	6.4642	-1.6436	10.9601
224	182-DW-NeA-6	An. gambiae	ind224	S	New-Edubiase	deciduous_forest	6.0597	-1.3937	51.3476
225	DW-Aka10	An. gambiae	ind225	S	Akatsi	coastal_savannah	6.13605	0.80506	28.3679
226	97-DW-OBP1-1	An. gambiae	ind226	S	Dunkwa-on-Offin	deciduous_forest	6.1986	-1.6569	13.7647
227	106-DW-OBP1-10	An. gambiae	ind227	S	Dunkwa-on-Offin	deciduous_forest	6.1986	-1.6569	19.694
228	DW-AF11	An. coluzzi	ind228	M	Assin-Foso	deciduous_forest	5.6936	1.2733	5.71976
229	70-DW-Mad55	An. gambiae	ind229	S	Madina	coastal_savannah	5.6697	0.1672	15.712
230	98-DW-OBP1-2	An. gambiae	ind230	S	Dunkwa-on-Offin	deciduous_forest	6.1986	-1.6569	14.1026
231	DW-AdF10	An. coluzzi	ind231	M	Ada-Foah	mangrove_swamp	5.8035	0.6641	18.5197
232	DW-AF23	An. gambiae	ind232	S	Assin-Foso	deciduous_forest	5.6936	1.2733	11.7509
233	DW-AdF11	An. coluzzi	ind233	M	Ada-Foah	mangrove_swamp	5.8035	0.6641	22.9692
234	DW-Dzo11	An. gambiae	ind234	S	Dzorwulu	coastal_savannah	5.60499	0.20592	5.52694
235	DW-AdF17	An. coluzzi	ind235	M	Ada-Foah	mangrove_swamp	5.8035	0.6641	4.29614
236	DW-AdF18	An. coluzzi	ind236	M	Ada-Foah	mangrove_swamp	5.8035	0.6641	14.466
237	DW-AF24	An. gambiae	ind237	S	Assin-Foso	deciduous_forest	5.6936	1.2733	3.45039
238	DW-AF17	An. gambiae	ind238	S	Assin-Foso	deciduous_forest	5.6936	1.2733	19.5768
239	DW-Dod15	An. gambiae	ind239	S	Dodowa	deciduous_forest	5.89816	0.1012	18.6053
240	DW-AF22	An. coluzzi	ind240	M	Assin-Foso	deciduous_forest	5.6936	1.2733	22.6963
241	DW-AF6	An. coluzzi	ind241	M	Assin-Foso	deciduous_forest	5.6936	1.2733	13.7745
242	DW-Axi4	An. coluzzi	ind242	M	Axim	rainforest	4.86384	2.23924	18.6247
243	DW-AF7	An. gambiae	ind243	S	Assin-Foso	deciduous_forest	5.6936	1.2733	13.7645
244	DW-Dod7	An. gambiae	ind244	S	Dodowa	deciduous_forest	5.89816	0.1012	18.8631
245	2-DW-Suh5	An. gambiae	ind245	S	Suhum	deciduous_forest	6.03496	0.457608	10.7659
246	DW-AF8	An. coluzzi	ind246	M	Assin-Foso	deciduous_forest	5.6936	1.2733	12.5967
247	DW-AF9	An. coluzzi	ind247	M	Assin-Foso	deciduous_forest	5.6936	1.2733	17.4991
248	DW-Dzo16	An. coluzzi	ind248	M	Dzorwulu	coastal_savannah	5.60499	0.20592	8.38476
249	DW-AgD37	An. gambiae	ind249	S	Agona-Dunkwa	deciduous_forest	5.6338	0.72805	36.6066
250	DW-Dod16	An. gambiae	ind250	S	Dodowa	deciduous_forest	5.89816	0.1012	16.1849
251	DW-Aka20	An. gambiae	ind251	S	Akatsi	coastal_savannah	6.13605	0.80506	5.29778
252	DW-Asi9	An. gambiae	ind252	S	Asikumah	deciduous_forest	5.58017	0.9961	14.1679
253	DW-Anl11	An. coluzzi	ind253	M	Anloga	mangrove_swamp	5.7863	0.86514	8.8557
254	DW-Asi2	An. gambiae	ind254	S	Asikumah	deciduous_forest	5.58017	0.9961	6.42622
255	DW-Asa5	An. coluzzi	ind255	M	Asankrangwa	rainforest	5.80269	2.43342	5.405
256	192-DW-Kom7	An. coluzzi	ind256	M	Komenda	mangrove_swamp	5.0557	1.4944	13.2678
257	43-DW-TP6	An. coluzzi	ind257	M	Twifo-Praso	rainforest	5.6076	1.5458	7.91051
258	99-DW-OBP1-3	An. gambiae	ind258	S	Dunkwa-on-Offin	deciduous_forest	6.1986	-1.6569	5.48698
259	DW-Asa9	An. coluzzi	ind259	M	Asankrangwa	rainforest	5.80269	2.43342	4.95561
260	DW-Ash13	An. coluzzi	ind260	M	Ashaiman	coastal_savannah	5.6953	0.05237	22.4484
261	59-DW-WE19	An. coluzzi	ind261	M	Wassa-Essaman	rainforest	5.35008	1.678	13.0347
262	DW-Ash26	An. coluzzi	ind262	M	Ashaiman	coastal_savannah	5.6953	0.05237	8.20463
263	DW-Ash9	An. coluzzi	ind263	M	Ashaiman	coastal_savannah	5.6953	0.05237	5.95031
264	DW-Asi5	An. gambiae	ind264	S	Asikumah	deciduous_forest	5.58017	0.9961	21.4444
265	DW-Nsa8	An. coluzzi	ind265	M	Nsawan	deciduous_forest	5.81674	0.3539	14.3202
266	DW-Kof19	An. gambiae	ind266	S	Koforidua	deciduous_forest	6.15469	0.27029	15.6609
267	DW-Ash8	An. coluzzi	ind267	M	Ashaiman	coastal_savannah	5.6953	0.05237	3.21037
268	DW-Dzo8	An. coluzzi	ind268	M	Dzorwulu	coastal_savannah	5.60499	0.20592	17.3111
269	101-DW-OBP1-5	An. gambiae	ind269	S	Dunkwa-on-Offin	deciduous_forest	6.1986	-1.6569	19.7063
270	DW-Axi16	An. coluzzi	ind270	M	Axim	rainforest	4.86384	2.23924	36.8171
271	DW-Axi1	An. coluzzi	ind271	M	Axim	rainforest	4.86384	2.23924	17.1992
272	14-DW-Tar10	An. coluzzi	ind272	M	Tarkwa	rainforest	5.31382	1.99232	12.5068
273	DW-Axi3	An. coluzzi	ind273	M	Axim	rainforest	4.86384	2.23924	10.6234
274	DW-Bog11	An. coluzzi	ind274	M	Bogoso	rainforest	5.56853	2.0026	24.6173
275	DW-AdF3	An. coluzzi	ind275	M	Ada-Foah	mangrove_swamp	5.8035	0.6641	21.9098
276	DW-Axi14	An. coluzzi	ind276	M	Axim	rainforest	4.86384	2.23924	27.664
277	DW-Bog16	An. coluzzi	ind277	M	Bogoso	rainforest	5.56853	2.0026	22.7132
278	DW-Bog2	An. coluzzi	ind278	M	Bogoso	rainforest	5.56853	2.0026	16.5761
279	DW-Bog13	An. gambiae	ind279	S	Bogoso	rainforest	5.56853	2.0026	18.2448
280	DW-Bog14	An. coluzzi	ind280	M	Bogoso	rainforest	5.56853	2.0026	16.9073
281	DW-Bog15	An. gambiae	ind281	S	Bogoso	rainforest	5.56853	2.0026	7.4297
282	DW-Bog18	An. coluzzi	ind282	M	Bogoso	rainforest	5.56853	2.0026	21.7082
283	DW-Bog1	An. coluzzi	ind283	M	Bogoso	rainforest	5.56853	2.0026	5.42254
284	DW-Bog5	An. gambiae	ind284	S	Bogoso	rainforest	5.56853	2.0026	28.705
285	DW-Bog6	An. gambiae	ind285	S	Bogoso	rainforest	5.56853	2.0026	6.17896
286	DW-Axi15	An. coluzzi	ind286	M	Axim	rainforest	4.86384	2.23924	34.8163
287	DW-Bog8	An. gambiae	ind287	S	Bogoso	rainforest	5.56853	2.0026	14.4877
288	15-DW-Tar11	An. coluzzi	ind288	M	Tarkwa	rainforest	5.31382	1.99232	9.54384
289	DW-Dod11	An. gambiae	ind289	S	Dodowa	deciduous_forest	5.89816	0.1012	22.2302
290	36-DW-Tub12	An. gambiae	ind290	S	Tuba	coastal_savannah	5.5131	0.3867	9.11167
291	DW-Dod18	An. gambiae	ind291	S	Dodowa	deciduous_forest	5.89816	0.1012	21.5701
292	DW-Dzo10	An. coluzzi	ind292	M	Dzorwulu	coastal_savannah	5.60499	0.20592	7.59593
293	DW-Dzo15	An. gambiae	ind293	S	Dzorwulu	coastal_savannah	5.60499	0.20592	6.33453
294	DW-Nsa6	An. gambiae	ind294	S	Nsawan	deciduous_forest	5.81674	0.3539	26.1664
295	DW-Dzo1	An. gambiae	ind295	S	Dzorwulu	coastal_savannah	5.60499	0.20592	8.45903
296	21-DW-Tak5	An. coluzzi	ind296	M	Takoradi	coastal_savannah	4.91081	1.75443	17.2416
297	DW-Dzo3	An. gambiae	ind297	S	Dzorwulu	coastal_savannah	5.60499	0.20592	10.7538
298	DW-Dzo7	An. coluzzi	ind298	M	Dzorwulu	coastal_savannah	5.60499	0.20592	7.54896
299	113-DW-OBP1-19	An. gambiae	ind299	S	Dunkwa-on-Offin	deciduous_forest	6.1986	-1.6569	27.1227
300	DW-Dzo9	An. gambiae	ind300	S	Dzorwulu	coastal_savannah	5.60499	0.20592	17.8103
301	DW-Enc14	An. gambiae	ind301	S	Enchi	rainforest	5.8232	2.82292	7.33825
302	DW-Enc2	An. gambiae	ind302	S	Enchi	rainforest	5.8232	2.82292	8.71109
303	DW-Bog12	An. gambiae	ind303	S	Bogoso	rainforest	5.56853	2.0026	16.7144
304	DW-Enc16	An. gambiae	ind304	S	Enchi	rainforest	5.8232	2.82292	4.0585
305	6-DW-Suh18	An. gambiae	ind305	S	Suhum	deciduous_forest	6.03496	0.457608	15.286
306	DW-Enc17	An. coluzzi	ind306	M	Enchi	rainforest	5.8232	2.82292	3.48444
307	DW-Enc18	An. gambiae	ind307	S	Enchi	rainforest	5.8232	2.82292	9.49836
308	DW-Enc4	An. gambiae	ind308	S	Enchi	rainforest	5.8232	2.82292	21.4349
309	DW-Enc7	An. coluzzi	ind309	M	Enchi	rainforest	5.8232	2.82292	12.8168
310	DW-HA2	An. gambiae	ind310	S	Half-Assini	coastal_savannah	5.05133	2.88328	19.3654
311	DW-HA4	An. gambiae	ind311	S	Half-Assini	coastal_savannah	5.05133	2.88328	8.83615
312	DW-HA6	An. gambiae	ind312	S	Half-Assini	coastal_savannah	5.05133	2.88328	14.5121
313	DW-HA9	An. gambiae	ind313	S	Half-Assini	coastal_savannah	5.05133	2.88328	8.72938

## Sheet: Table S2
Chrom	Species	Comparison	Fst	GeneName	Start	End					#Supplementary Table 2
2R	m	CS:RF	0.038147	ID=AGAP001354;description=unspecified product	3435000	3435100					Genes contained in outlier regions grouped by species and ecoregion. Rows indicate chromosome and position of outlier genes. Rows are grouped by species and ecoregion:ecoregion comparison. Fst at window and VectorBase gene ID are noted.
2R	m	CS:RF	0.038147	ID=AGAP001355;description=unspecified product	3435807	3436692
2R	m	CS:RF	0.068315	ID=AGAP001356;Name=ACE1;description=Acetylcholinesterase [Source:UniProtKB/Swiss-Prot%3BAcc:Q869C3]	3483099	3485000
2R	m	CS:RF	0.077039	ID=AGAP001356;Name=ACE1;description=Acetylcholinesterase [Source:UniProtKB/Swiss-Prot%3BAcc:Q869C3]	3483099	3490000
2R	m	MS:RF	0.052225	ID=AGAP001356;Name=ACE1;description=Acetylcholinesterase [Source:UniProtKB/Swiss-Prot%3BAcc:Q869C3]	3483099	3490000
2R	m	CS:RF	0.075862	ID=AGAP001356;Name=ACE1;description=Acetylcholinesterase [Source:UniProtKB/Swiss-Prot%3BAcc:Q869C3]	3485000	3495000
2R	m	CS:RF	0.067913	ID=AGAP001356;Name=ACE1;description=Acetylcholinesterase [Source:UniProtKB/Swiss-Prot%3BAcc:Q869C3]	3490000	3497400
2R	m	CS:RF	0.076338	ID=AGAP001356;Name=ACE1;description=Acetylcholinesterase [Source:UniProtKB/Swiss-Prot%3BAcc:Q869C3]	3495000	3497400
2R	m	CS:RF	0.076338	ID=AGAP001357;description=beta-catenin-like protein 1	3501596	3503538
2R	m	CS:RF	0.076338	ID=AGAP001358;description=unspecified product	3503882	3505000
2R	m	MS:RF	0.053509999999999995	ID=AGAP001356;Name=ACE1;description=Acetylcholinesterase [Source:UniProtKB/Swiss-Prot%3BAcc:Q869C3]	3495000	3497400
2R	m	MS:RF	0.053509999999999995	ID=AGAP001357;description=beta-catenin-like protein 1	3501596	3503538
2R	m	MS:RF	0.053509999999999995	ID=AGAP001358;description=unspecified product	3503882	3505000
2R	m	CS:RF	0.080303	ID=AGAP001357;description=beta-catenin-like protein 1	3501596	3503538
2R	m	CS:RF	0.080303	ID=AGAP001358;description=unspecified product	3503882	3510000
2R	m	MS:RF	0.055399	ID=AGAP001357;description=beta-catenin-like protein 1	3501596	3503538
2R	m	MS:RF	0.055399	ID=AGAP001358;description=unspecified product	3503882	3510000
2R	m	CS:RF	0.073608	ID=AGAP001358;description=unspecified product	3505000	3515000
2R	m	MS:RF	0.053762	ID=AGAP001358;description=unspecified product	3505000	3515000
2R	m	CS:RF	0.075631	ID=AGAP001358;description=unspecified product	3510000	3520000
2R	m	MS:RF	0.057465999999999996	ID=AGAP001358;description=unspecified product	3510000	3520000
2R	m	CS:RF	0.068865	ID=AGAP001358;description=unspecified product	3515000	3520899
2R	m	CS:RF	0.055374	ID=AGAP001358;description=unspecified product	3520000	3520899
2R	m	CS:RF	0.057213999999999994	ID=AGAP001360;description=unspecified product	3546131	3548750
2R	m	CS:RF	0.064192	ID=AGAP001360;description=unspecified product	3546131	3548750
2R	m	CS:RF	0.051809	ID=AGAP001361;description=WD repeat-containing protein	3568118	3570000
2R	m	CS:RF	0.058316	ID=AGAP001361;description=WD repeat-containing protein	3568118	3571356
2R	m	CS:RF	0.058316	ID=AGAP001362;description=polyadenylation factor subunit 2	3571835	3575000
2R	m	CS:RF	0.059919999999999994	ID=AGAP001361;description=WD repeat-containing protein	3570000	3571356
2R	m	CS:RF	0.059919999999999994	ID=AGAP001362;description=polyadenylation factor subunit 2	3571835	3577510
2R	m	CS:RF	0.059919999999999994	ID=AGAP001363;description=cohesin loading complex subunit SCC4 homolog	3578079	3580000
2R	m	CS:RF	0.060398999999999994	ID=AGAP001362;description=polyadenylation factor subunit 2	3575000	3577510
2R	m	CS:RF	0.060398999999999994	ID=AGAP001363;description=cohesin loading complex subunit SCC4 homolog	3578079	3580635
2R	m	CS:RF	0.060398999999999994	ID=AGAP001364;description=Ubiquitin-fold modifier 1 [Source:UniProtKB/Swiss-Prot%3BAcc:Q7PXE2]	3580984	3581797
2R	m	CS:RF	0.060398999999999994	ID=AGAP001365;description=unspecified product	3581705	3584603
2R	m	CS:RF	0.060398999999999994	ID=AGAP001366;description=unspecified product	3584942	3585000
2R	m	CS:RF	0.061016999999999995	ID=AGAP001363;description=cohesin loading complex subunit SCC4 homolog	3580000	3580635
2R	m	CS:RF	0.061016999999999995	ID=AGAP001364;description=Ubiquitin-fold modifier 1 [Source:UniProtKB/Swiss-Prot%3BAcc:Q7PXE2]	3580984	3581797
2R	m	CS:RF	0.061016999999999995	ID=AGAP001365;description=unspecified product	3581705	3584603
2R	m	CS:RF	0.061016999999999995	ID=AGAP001366;description=unspecified product	3584942	3588063
2R	m	CS:RF	0.057608	ID=AGAP001366;description=unspecified product	3585000	3588063
2R	m	CS:RF	0.057608	ID=AGAP001367;description=beta-1%2C3-glucuronyltransferase	3590764	3595000
2R	m	CS:RF	0.061991	ID=AGAP001367;description=beta-1%2C3-glucuronyltransferase	3590764	3600000
2R	m	CS:RF	0.059294	ID=AGAP001367;description=beta-1%2C3-glucuronyltransferase	3595000	3605000
2R	m	CS:RF	0.060413999999999995	ID=AGAP001367;description=beta-1%2C3-glucuronyltransferase	3600000	3610000
2R	m	CS:RF	0.070286	ID=AGAP001367;description=beta-1%2C3-glucuronyltransferase	3605000	3615000
2R	m	CS:RF	0.068075	ID=AGAP001367;description=beta-1%2C3-glucuronyltransferase	3610000	3620000
2R	m	MS:RF	0.052474	ID=AGAP001367;description=beta-1%2C3-glucuronyltransferase	3610000	3620000
2R	m	CS:RF	0.074248	ID=AGAP001367;description=beta-1%2C3-glucuronyltransferase	3615000	3625000
2R	m	DF:CS	0.040362999999999996	ID=AGAP001367;description=beta-1%2C3-glucuronyltransferase	3615000	3625000
2R	m	MS:RF	0.059289999999999995	ID=AGAP001367;description=beta-1%2C3-glucuronyltransferase	3615000	3625000
2R	m	CS:RF	0.07292	ID=AGAP001367;description=beta-1%2C3-glucuronyltransferase	3620000	3630000
2R	m	MS:RF	0.060904999999999994	ID=AGAP001367;description=beta-1%2C3-glucuronyltransferase	3620000	3630000
2R	m	CS:RF	0.06933	ID=AGAP001367;description=beta-1%2C3-glucuronyltransferase	3625000	3632244
2R	m	CS:RF	0.06933	ID=AGAP001368;description=unspecified product	3634518	3635000
2R	m	MS:RF	0.055435	ID=AGAP001367;description=beta-1%2C3-glucuronyltransferase	3625000	3632244
2R	m	MS:RF	0.055435	ID=AGAP001368;description=unspecified product	3634518	3635000
2R	m	CS:RF	0.075117	ID=AGAP001367;description=beta-1%2C3-glucuronyltransferase	3630000	3632244
2R	m	CS:RF	0.075117	ID=AGAP001368;description=unspecified product	3634518	3640000
2R	m	MS:RF	0.063691	ID=AGAP001367;description=beta-1%2C3-glucuronyltransferase	3630000	3632244
2R	m	MS:RF	0.063691	ID=AGAP001368;description=unspecified product	3634518	3640000
2R	m	CS:RF	0.064839	ID=AGAP001368;description=unspecified product	3635000	3645000
2R	m	MS:RF	0.061935	ID=AGAP001368;description=unspecified product	3635000	3645000
2R	m	CS:RF	0.046717999999999996	ID=AGAP001368;description=unspecified product	3640000	3645862
2R	m	CS:RF	0.046717999999999996	ID=AGAP001369;description=unspecified product	3648151	3650000
2R	m	MS:RF	0.055765999999999996	ID=AGAP001368;description=unspecified product	3640000	3645862
2R	m	MS:RF	0.055765999999999996	ID=AGAP001369;description=unspecified product	3648151	3650000
2R	m	CS:RF	0.044851999999999996	ID=AGAP001368;description=unspecified product	3645000	3645862
2R	m	CS:RF	0.044851999999999996	ID=AGAP001369;description=unspecified product	3648151	3655000
2R	m	MS:RF	0.059058	ID=AGAP001368;description=unspecified product	3645000	3645862
2R	m	MS:RF	0.059058	ID=AGAP001369;description=unspecified product	3648151	3655000
2R	m	CS:RF	0.043900999999999996	ID=AGAP001369;description=unspecified product	3650000	3660000
2R	m	MS:RF	0.057205	ID=AGAP001369;description=unspecified product	3650000	3660000
2R	m	CS:RF	0.041825	ID=AGAP001369;description=unspecified product	3655000	3665000
2R	m	MS:RF	0.054123	ID=AGAP001369;description=unspecified product	3655000	3665000
2R	m	CS:RF	0.035948	ID=AGAP001369;description=unspecified product	3660000	3670000
2R	m	CS:RF	0.036116999999999996	ID=AGAP001369;description=unspecified product	3665000	3675000
2R	m	CS:RF	0.037923	ID=AGAP001369;description=unspecified product	3670000	3680000
2R	m	CS:RF	0.036449999999999996	ID=AGAP001369;description=unspecified product	3675000	3685000
2R	m	CS:RF	0.033932	ID=AGAP001369;description=unspecified product	3680000	3690000
2R	m	MS:RF	0.056197	ID=AGAP001369;description=unspecified product	3690000	3700000
2R	m	MS:DF	0.052362	ID=AGAP001369;description=unspecified product	3710000	3720000
2R	m	DF:CS	0.070746	ID=AGAP001773;Name=GPRALS2;description=putative allatostatin receptor 2	9920000	9930000
2R	m	MS:CS	0.052257	ID=AGAP001773;Name=GPRALS2;description=putative allatostatin receptor 2	9920000	9930000
2R	m	DF:CS	0.045404	ID=AGAP001773;Name=GPRALS2;description=putative allatostatin receptor 2	9925000	9935000
2R	m	DF:RF	0.047324	ID=AGAP002012;description=unspecified product	13905000	13915000
2R	m	DF:RF	0.047324	ID=AGAP013169;description=unspecified product	13905255	13905539
2R	m	DF:RF	0.047324	ID=AGAP013098;description=unspecified product	13906448	13906804
2R	m	DF:RF	0.047324	ID=AGAP013325;description=unspecified product	13908144	13908500
2R	m	DF:RF	0.047324	ID=AGAP013295;description=unspecified product	13910045	13910401
2R	m	DF:RF	0.047324	ID=AGAP013531;description=unspecified product	13914809	13915000
2R	m	MS:CS	0.051879999999999996	ID=AGAP002845;description=unspecified product	28276666	28278782
2R	m	MS:CS	0.058519999999999996	ID=AGAP002845;description=unspecified product	28276666	28278782
2R	m	MS:RF	0.057269	ID=AGAP002846;description=Trunk	28294060	28295000
2R	m	MS:CS	0.053182	ID=AGAP002846;description=Trunk	28295000	28296071
2R	m	MS:CS	0.053182	ID=AGAP013388;description=Niemann-Pick Type C-2	28298607	28299129
2R	m	MS:CS	0.053182	ID=AGAP002847;description=Niemann-Pick Type C-2	28299667	28300338
2R	m	MS:CS	0.053182	ID=AGAP002848;description=Niemann-Pick Type C-2	28300478	28301113
2R	m	MS:CS	0.053182	ID=AGAP002849;description=Niemann-Pick Type C-2	28302217	28302760
2R	m	MS:CS	0.053182	ID=AGAP002850;description=Niemann-Pick Type C-2	28304726	28305000
2R	m	MS:CS	0.049892	ID=AGAP002847;description=Niemann-Pick Type C-2	28300000	28300338
2R	m	MS:CS	0.049892	ID=AGAP002848;description=Niemann-Pick Type C-2	28300478	28301113
2R	m	MS:CS	0.049892	ID=AGAP002849;description=Niemann-Pick Type C-2	28302217	28302760
2R	m	MS:CS	0.049892	ID=AGAP002850;description=Niemann-Pick Type C-2	28304726	28305246
2R	m	MS:CS	0.049892	ID=AGAP002851;description=Niemann-Pick C2 protein	28305680	28306258
2R	m	MS:CS	0.049892	ID=AGAP002852;description=unspecified product	28307397	28309299
2R	m	MS:CS	0.049892	ID=AGAP002853;description=unspecified product	28309739	28310000
2R	m	CS:RF	0.033808	ID=AGAP002859;description=solute carrier family 8 (sodium/calcium exchanger)	28397312	28405000
2R	m	CS:RF	0.034289	ID=AGAP002859;description=solute carrier family 8 (sodium/calcium exchanger)	28415000	28425000
2R	m	CS:RF	0.039800999999999996	ID=AGAP002859;description=solute carrier family 8 (sodium/calcium exchanger)	28420000	28430000
2R	m	MS:CS	0.048241	ID=AGAP002859;description=solute carrier family 8 (sodium/calcium exchanger)	28420000	28430000
2R	m	CS:RF	0.039646999999999995	ID=AGAP002859;description=solute carrier family 8 (sodium/calcium exchanger)	28425000	28435000
2R	m	MS:CS	0.052388	ID=AGAP002859;description=solute carrier family 8 (sodium/calcium exchanger)	28425000	28435000
2R	m	CS:RF	0.049557	ID=AGAP002859;description=solute carrier family 8 (sodium/calcium exchanger)	28430000	28440000
2R	m	MS:CS	0.067981	ID=AGAP002859;description=solute carrier family 8 (sodium/calcium exchanger)	28430000	28440000
2R	m	CS:RF	0.056937999999999996	ID=AGAP002859;description=solute carrier family 8 (sodium/calcium exchanger)	28435000	28445000
2R	m	DF:RF	0.038549	ID=AGAP002859;description=solute carrier family 8 (sodium/calcium exchanger)	28435000	28445000
2R	m	MS:CS	0.057668	ID=AGAP002859;description=solute carrier family 8 (sodium/calcium exchanger)	28435000	28445000
2R	m	MS:RF	0.051669	ID=AGAP002859;description=solute carrier family 8 (sodium/calcium exchanger)	28435000	28445000
2R	m	CS:RF	0.065275	ID=AGAP002859;description=solute carrier family 8 (sodium/calcium exchanger)	28440000	28450000
2R	m	DF:RF	0.048345	ID=AGAP002859;description=solute carrier family 8 (sodium/calcium exchanger)	28440000	28450000
2R	m	MS:RF	0.058644999999999996	ID=AGAP002859;description=solute carrier family 8 (sodium/calcium exchanger)	28440000	28450000
2R	m	CS:RF	0.044041	ID=AGAP002859;description=solute carrier family 8 (sodium/calcium exchanger)	28445000	28455000
2R	m	MS:CS	0.051112	ID=AGAP002859;description=solute carrier family 8 (sodium/calcium exchanger)	28445000	28455000
2R	m	MS:RF	0.054383	ID=AGAP002859;description=solute carrier family 8 (sodium/calcium exchanger)	28445000	28455000
2R	m	CS:RF	0.038488	ID=AGAP002859;description=solute carrier family 8 (sodium/calcium exchanger)	28450000	28460000
2R	m	DF:CS	0.05432	ID=AGAP002859;description=solute carrier family 8 (sodium/calcium exchanger)	28450000	28460000
2R	m	MS:CS	0.073447	ID=AGAP002859;description=solute carrier family 8 (sodium/calcium exchanger)	28450000	28460000
2R	m	CS:RF	0.065388	ID=AGAP002859;description=solute carrier family 8 (sodium/calcium exchanger)	28455000	28465000
2R	m	DF:CS	0.08008	ID=AGAP002859;description=solute carrier family 8 (sodium/calcium exchanger)	28455000	28465000
2R	m	MS:CS	0.077497	ID=AGAP002859;description=solute carrier family 8 (sodium/calcium exchanger)	28455000	28465000
2R	m	CS:RF	0.071495	ID=AGAP002859;description=solute carrier family 8 (sodium/calcium exchanger)	28460000	28470000
2R	m	DF:CS	0.075959	ID=AGAP002859;description=solute carrier family 8 (sodium/calcium exchanger)	28460000	28470000
2R	m	MS:CS	0.061473	ID=AGAP002859;description=solute carrier family 8 (sodium/calcium exchanger)	28460000	28470000
2R	m	CS:RF	0.067303	ID=AGAP002859;description=solute carrier family 8 (sodium/calcium exchanger)	28465000	28475000
2R	m	DF:CS	0.066968	ID=AGAP002859;description=solute carrier family 8 (sodium/calcium exchanger)	28465000	28475000
2R	m	MS:CS	0.052029	ID=AGAP002859;description=solute carrier family 8 (sodium/calcium exchanger)	28465000	28475000
2R	m	CS:RF	0.089033	ID=AGAP002859;description=solute carrier family 8 (sodium/calcium exchanger)	28470000	28480000
2R	m	DF:CS	0.090505	ID=AGAP002859;description=solute carrier family 8 (sodium/calcium exchanger)	28470000	28480000
2R	m	MS:CS	0.074184	ID=AGAP002859;description=solute carrier family 8 (sodium/calcium exchanger)	28470000	28480000
2R	m	CS:RF	0.10668799999999999	ID=AGAP002859;description=solute carrier family 8 (sodium/calcium exchanger)	28475000	28485000
2R	m	CS:RF	0.10668799999999999	ID=AGAP002862;Name=CYP6AA1;description=cytochrome P450	28480576	28482637
2R	m	CS:RF	0.10668799999999999	ID=AGAP013128;Name=CYP6AA2;description=cytochrome P450	28483301	28484921
2R	m	DF:CS	0.11903699999999999	ID=AGAP002859;description=solute carrier family 8 (sodium/calcium exchanger)	28475000	28485000
2R	m	DF:CS	0.11903699999999999	ID=AGAP002862;Name=CYP6AA1;description=cytochrome P450	28480576	28482637
2R	m	DF:CS	0.11903699999999999	ID=AGAP013128;Name=CYP6AA2;description=cytochrome P450	28483301	28484921
2R	m	MS:CS	0.091775	ID=AGAP002859;description=solute carrier family 8 (sodium/calcium exchanger)	28475000	28485000
2R	m	MS:CS	0.091775	ID=AGAP002862;Name=CYP6AA1;description=cytochrome P450	28480576	28482637
2R	m	MS:CS	0.091775	ID=AGAP013128;Name=CYP6AA2;description=cytochrome P450	28483301	28484921
2R	m	CS:RF	0.10931199999999999	ID=AGAP002859;description=solute carrier family 8 (sodium/calcium exchanger)	28480000	28490000
2R	m	CS:RF	0.10931199999999999	ID=AGAP002862;Name=CYP6AA1;description=cytochrome P450	28480576	28482637
2R	m	CS:RF	0.10931199999999999	ID=AGAP013128;Name=CYP6AA2;description=cytochrome P450	28483301	28484921
2R	m	CS:RF	0.10931199999999999	ID=AGAP002863;Name=COEAE6O;description=carboxylesterase alpha esterase	28485262	28487080
2R	m	CS:RF	0.10931199999999999	ID=AGAP002864;Name=CYP6P15P;description=cytochrome P450	28487640	28489092
2R	m	DF:CS	0.13147599999999998	ID=AGAP002859;description=solute carrier family 8 (sodium/calcium exchanger)	28480000	28490000
2R	m	DF:CS	0.13147599999999998	ID=AGAP002862;Name=CYP6AA1;description=cytochrome P450	28480576	28482637
2R	m	DF:CS	0.13147599999999998	ID=AGAP013128;Name=CYP6AA2;description=cytochrome P450	28483301	28484921
2R	m	DF:CS	0.13147599999999998	ID=AGAP002863;Name=COEAE6O;description=carboxylesterase alpha esterase	28485262	28487080
2R	m	DF:CS	0.13147599999999998	ID=AGAP002864;Name=CYP6P15P;description=cytochrome P450	28487640	28489092
2R	m	MS:CS	0.119333	ID=AGAP002859;description=solute carrier family 8 (sodium/calcium exchanger)	28480000	28490000
2R	m	MS:CS	0.119333	ID=AGAP002862;Name=CYP6AA1;description=cytochrome P450	28480576	28482637
2R	m	MS:CS	0.119333	ID=AGAP013128;Name=CYP6AA2;description=cytochrome P450	28483301	28484921
2R	m	MS:CS	0.119333	ID=AGAP002863;Name=COEAE6O;description=carboxylesterase alpha esterase	28485262	28487080
2R	m	MS:CS	0.119333	ID=AGAP002864;Name=CYP6P15P;description=cytochrome P450	28487640	28489092
2R	m	CS:RF	0.114855	ID=AGAP002859;description=solute carrier family 8 (sodium/calcium exchanger)	28485000	28495000
2R	m	CS:RF	0.114855	ID=AGAP002863;Name=COEAE6O;description=carboxylesterase alpha esterase	28485262	28487080
2R	m	CS:RF	0.114855	ID=AGAP002864;Name=CYP6P15P;description=cytochrome P450	28487640	28489092
2R	m	CS:RF	0.114855	ID=AGAP002865;Name=CYP6P3;description=cytochrome P450	28491415	28493141
2R	m	CS:RF	0.114855	ID=AGAP002866;Name=CYP6P5;description=cytochrome P450	28494017	28495000
2R	m	DF:CS	0.139292	ID=AGAP002859;description=solute carrier family 8 (sodium/calcium exchanger)	28485000	28495000
2R	m	DF:CS	0.139292	ID=AGAP002863;Name=COEAE6O;description=carboxylesterase alpha esterase	28485262	28487080
2R	m	DF:CS	0.139292	ID=AGAP002864;Name=CYP6P15P;description=cytochrome P450	28487640	28489092
2R	m	DF:CS	0.139292	ID=AGAP002865;Name=CYP6P3;description=cytochrome P450	28491415	28493141
2R	m	DF:CS	0.139292	ID=AGAP002866;Name=CYP6P5;description=cytochrome P450	28494017	28495000
2R	m	MS:CS	0.150908	ID=AGAP002859;description=solute carrier family 8 (sodium/calcium exchanger)	28485000	28495000
2R	m	MS:CS	0.150908	ID=AGAP002863;Name=COEAE6O;description=carboxylesterase alpha esterase	28485262	28487080
2R	m	MS:CS	0.150908	ID=AGAP002864;Name=CYP6P15P;description=cytochrome P450	28487640	28489092
2R	m	MS:CS	0.150908	ID=AGAP002865;Name=CYP6P3;description=cytochrome P450	28491415	28493141
2R	m	MS:CS	0.150908	ID=AGAP002866;Name=CYP6P5;description=cytochrome P450	28494017	28495000
2R	m	CS:RF	0.113297	ID=AGAP002859;description=solute carrier family 8 (sodium/calcium exchanger)	28490000	28500000
2R	m	CS:RF	0.113297	ID=AGAP002865;Name=CYP6P3;description=cytochrome P450	28491415	28493141
2R	m	CS:RF	0.113297	ID=AGAP002866;Name=CYP6P5;description=cytochrome P450	28494017	28495645
2R	m	CS:RF	0.113297	ID=AGAP002867;Name=CYP6P4;description=cytochrome P450	28497087	28498674
2R	m	CS:RF	0.113297	ID=AGAP002868;Name=CYP6P1;description=cytochrome P450	28499251	28500000
2R	m	DF:CS	0.12232799999999999	ID=AGAP002859;description=solute carrier family 8 (sodium/calcium exchanger)	28490000	28500000
2R	m	DF:CS	0.12232799999999999	ID=AGAP002865;Name=CYP6P3;description=cytochrome P450	28491415	28493141
2R	m	DF:CS	0.12232799999999999	ID=AGAP002866;Name=CYP6P5;description=cytochrome P450	28494017	28495645
2R	m	DF:CS	0.12232799999999999	ID=AGAP002867;Name=CYP6P4;description=cytochrome P450	28497087	28498674
2R	m	DF:CS	0.12232799999999999	ID=AGAP002868;Name=CYP6P1;description=cytochrome P450	28499251	28500000
2R	m	MS:CS	0.104721	ID=AGAP002859;description=solute carrier family 8 (sodium/calcium exchanger)	28490000	28500000
2R	m	MS:CS	0.104721	ID=AGAP002865;Name=CYP6P3;description=cytochrome P450	28491415	28493141
2R	m	MS:CS	0.104721	ID=AGAP002866;Name=CYP6P5;description=cytochrome P450	28494017	28495645
2R	m	MS:CS	0.104721	ID=AGAP002867;Name=CYP6P4;description=cytochrome P450	28497087	28498674
2R	m	MS:CS	0.104721	ID=AGAP002868;Name=CYP6P1;description=cytochrome P450	28499251	28500000
2R	m	CS:RF	0.086971	ID=AGAP002859;description=solute carrier family 8 (sodium/calcium exchanger)	28495000	28505000
2R	m	CS:RF	0.086971	ID=AGAP002866;Name=CYP6P5;description=cytochrome P450	28495000	28495645
2R	m	CS:RF	0.086971	ID=AGAP002867;Name=CYP6P4;description=cytochrome P450	28497087	28498674
2R	m	CS:RF	0.086971	ID=AGAP002868;Name=CYP6P1;description=cytochrome P450	28499251	28500900
2R	m	CS:RF	0.086971	ID=AGAP002869;Name=CYP6P2;description=cytochrome P450	28501033	28502910
2R	m	CS:RF	0.086971	ID=AGAP002870;Name=CYP6AD1;description=cytochrome P450	28504248	28505000
2R	m	DF:CS	0.080566	ID=AGAP002859;description=solute carrier family 8 (sodium/calcium exchanger)	28495000	28505000
2R	m	DF:CS	0.080566	ID=AGAP002866;Name=CYP6P5;description=cytochrome P450	28495000	28495645
2R	m	DF:CS	0.080566	ID=AGAP002867;Name=CYP6P4;description=cytochrome P450	28497087	28498674
2R	m	DF:CS	0.080566	ID=AGAP002868;Name=CYP6P1;description=cytochrome P450	28499251	28500900
2R	m	DF:CS	0.080566	ID=AGAP002869;Name=CYP6P2;description=cytochrome P450	28501033	28502910
2R	m	DF:CS	0.080566	ID=AGAP002870;Name=CYP6AD1;description=cytochrome P450	28504248	28505000
2R	m	CS:RF	0.104997	ID=AGAP002859;description=solute carrier family 8 (sodium/calcium exchanger)	28500000	28510000
2R	m	CS:RF	0.104997	ID=AGAP002868;Name=CYP6P1;description=cytochrome P450	28500000	28500900
2R	m	CS:RF	0.104997	ID=AGAP002869;Name=CYP6P2;description=cytochrome P450	28501033	28502910
2R	m	CS:RF	0.104997	ID=AGAP002870;Name=CYP6AD1;description=cytochrome P450	28504248	28505816
2R	m	DF:CS	0.081455	ID=AGAP002859;description=solute carrier family 8 (sodium/calcium exchanger)	28500000	28510000
2R	m	DF:CS	0.081455	ID=AGAP002868;Name=CYP6P1;description=cytochrome P450	28500000	28500900
2R	m	DF:CS	0.081455	ID=AGAP002869;Name=CYP6P2;description=cytochrome P450	28501033	28502910
2R	m	DF:CS	0.081455	ID=AGAP002870;Name=CYP6AD1;description=cytochrome P450	28504248	28505816
2R	m	MS:RF	0.056923999999999995	ID=AGAP002859;description=solute carrier family 8 (sodium/calcium exchanger)	28500000	28510000
2R	m	MS:RF	0.056923999999999995	ID=AGAP002868;Name=CYP6P1;description=cytochrome P450	28500000	28500900
2R	m	MS:RF	0.056923999999999995	ID=AGAP002869;Name=CYP6P2;description=cytochrome P450	28501033	28502910
2R	m	MS:RF	0.056923999999999995	ID=AGAP002870;Name=CYP6AD1;description=cytochrome P450	28504248	28505816
2R	m	CS:RF	0.090095	ID=AGAP002859;description=solute carrier family 8 (sodium/calcium exchanger)	28505000	28515000
2R	m	CS:RF	0.090095	ID=AGAP002870;Name=CYP6AD1;description=cytochrome P450	28505000	28505816
2R	m	DF:CS	0.073114	ID=AGAP002859;description=solute carrier family 8 (sodium/calcium exchanger)	28505000	28515000
2R	m	DF:CS	0.073114	ID=AGAP002870;Name=CYP6AD1;description=cytochrome P450	28505000	28505816
2R	m	MS:RF	0.055243	ID=AGAP002859;description=solute carrier family 8 (sodium/calcium exchanger)	28505000	28515000
2R	m	MS:RF	0.055243	ID=AGAP002870;Name=CYP6AD1;description=cytochrome P450	28505000	28505816
2R	m	CS:RF	0.040846	ID=AGAP002859;description=solute carrier family 8 (sodium/calcium exchanger)	28510000	28516028
2R	m	CS:RF	0.040846	ID=AGAP013202;description=unspecified product	28517771	28519399
2R	m	DF:CS	0.039896999999999995	ID=AGAP002859;description=solute carrier family 8 (sodium/calcium exchanger)	28510000	28516028
2R	m	DF:CS	0.039896999999999995	ID=AGAP013202;description=unspecified product	28517771	28519399
2R	m	CS:RF	0.039994999999999996	ID=AGAP002872;description=lipase	28534776	28536143
2R	m	CS:RF	0.039994999999999996	ID=AGAP029190;description=unspecified product	28536733	28540000
2R	m	CS:RF	0.033512	ID=AGAP002872;description=lipase	28535000	28536143
2R	m	CS:RF	0.033512	ID=AGAP029190;description=unspecified product	28536733	28545000
2R	m	CS:RF	0.036808	ID=AGAP002875;description=protein HEXIM1/2	28565904	28569281
2R	m	CS:RF	0.036808	ID=AGAP013244;description=adenosine deaminase%2C tRNA-specific 2%2C TAD2 homolog	28570640	28571283
2R	m	CS:RF	0.036808	ID=AGAP002876;description=single-strand selective monofunctional uracil DNA glycosylase	28571278	28572556
2R	m	CS:RF	0.036808	ID=AGAP002877;description=Tetratricopeptide repeat protein 30 homolog [Source:UniProtKB/Swiss-Prot%3BAcc:Q7PRA4]	28573203	28575000
2R	m	CS:RF	0.042005	ID=AGAP013244;description=adenosine deaminase%2C tRNA-specific 2%2C TAD2 homolog	28570640	28571283
2R	m	CS:RF	0.042005	ID=AGAP002876;description=single-strand selective monofunctional uracil DNA glycosylase	28571278	28572556
2R	m	CS:RF	0.042005	ID=AGAP002877;description=Tetratricopeptide repeat protein 30 homolog [Source:UniProtKB/Swiss-Prot%3BAcc:Q7PRA4]	28573203	28575303
2R	m	CS:RF	0.042005	ID=AGAP002878;description=Cystatin-like protein	28575382	28576061
2R	m	CS:RF	0.042005	ID=AGAP002879;description=cathepsin F	28576773	28580000
2R	m	CS:RF	0.049484	ID=AGAP029110;description=unspecified product	40685000	40686939
2R	m	CS:RF	0.049484	ID=AGAP003626;description=unspecified product	40687126	40688303
2R	m	CS:RF	0.049484	ID=AGAP013221;description=unspecified product	40688706	40690136
2R	m	CS:RF	0.049484	ID=AGAP012946;description=unspecified product	40692804	40694168
2R	m	CS:RF	0.045237	ID=AGAP013221;description=unspecified product	40690000	40690136
2R	m	CS:RF	0.045237	ID=AGAP012946;description=unspecified product	40692804	40694168
2R	m	CS:RF	0.045237	ID=AGAP003627;description=unspecified product	40695206	40696459
2R	m	CS:RF	0.045237	ID=AGAP003629;description=unspecified product	40698086	40700000
2R	m	CS:RF	0.10398299999999999	ID=AGAP003641;Name=SP8907;description=unspecified product	40894010	40895000
2R	m	DF:RF	0.186433	ID=AGAP003641;Name=SP8907;description=unspecified product	40894010	40895000
2R	m	CS:RF	0.10446499999999999	ID=AGAP003641;Name=SP8907;description=unspecified product	40894010	40895072
2R	m	DF:RF	0.18667499999999998	ID=AGAP003641;Name=SP8907;description=unspecified product	40894010	40895072
2R	m	MS:CS	0.086139	ID=AGAP012992;description=unspecified product	41050879	41051735
2R	m	MS:CS	0.086139	ID=AGAP013502;description=unspecified product	41057115	41057961
2R	m	MS:CS	0.086139	ID=AGAP003652;description=aldehyde dehydrogenase (NAD+)	41059871	41060000
2R	m	MS:DF	0.068744	ID=AGAP012992;description=unspecified product	41050879	41051735
2R	m	MS:DF	0.068744	ID=AGAP013502;description=unspecified product	41057115	41057961
2R	m	MS:DF	0.068744	ID=AGAP003652;description=aldehyde dehydrogenase (NAD+)	41059871	41060000
2R	m	MS:RF	0.072172	ID=AGAP012992;description=unspecified product	41050879	41051735
2R	m	MS:RF	0.072172	ID=AGAP013502;description=unspecified product	41057115	41057961
2R	m	MS:RF	0.072172	ID=AGAP003652;description=aldehyde dehydrogenase (NAD+)	41059871	41060000
2R	m	MS:CS	0.067636	ID=AGAP013502;description=unspecified product	41057115	41057961
2R	m	MS:CS	0.067636	ID=AGAP003652;description=aldehyde dehydrogenase (NAD+)	41059871	41062114
2R	m	MS:CS	0.067636	ID=AGAP003654;Name=GPRCAL3;description=putative calcitonin receptor 3	41062348	41065000
2R	m	MS:DF	0.049777999999999996	ID=AGAP013502;description=unspecified product	41057115	41057961
2R	m	MS:DF	0.049777999999999996	ID=AGAP003652;description=aldehyde dehydrogenase (NAD+)	41059871	41062114
2R	m	MS:DF	0.049777999999999996	ID=AGAP003654;Name=GPRCAL3;description=putative calcitonin receptor 3	41062348	41065000
2R	m	MS:RF	0.059187	ID=AGAP013502;description=unspecified product	41057115	41057961
2R	m	MS:RF	0.059187	ID=AGAP003652;description=aldehyde dehydrogenase (NAD+)	41059871	41062114
2R	m	MS:RF	0.059187	ID=AGAP003654;Name=GPRCAL3;description=putative calcitonin receptor 3	41062348	41065000
2R	m	MS:CS	0.04614	ID=AGAP003658;Name=GPRALS1;description=putative allatostatin receptor 1	41270000	41280000
2R	m	MS:DF	0.050638999999999997	ID=AGAP003697;description=beta-1%2C4-N-acetylglucosaminyltransferase	42113820	42114332
2R	m	MS:CS	0.04853	ID=AGAP029573;description=unspecified product	42675000	42685000
2R	m	MS:DF	0.0595	ID=AGAP029573;description=unspecified product	42675000	42685000
2R	m	MS:CS	0.052994	ID=AGAP003784;description=glucose dehydrogenase (acceptor)	43274713	43275000
2R	m	CS:RF	0.035202	ID=AGAP003933;description=unspecified product	46500000	46510000
2R	m	CS:RF	0.034121	ID=AGAP003933;description=unspecified product	46505000	46515000
2R	m	MS:DF	0.051597	ID=AGAP003936;description=small nuclear ribonucleoprotein D2	46545000	46545455
2R	m	MS:DF	0.051597	ID=AGAP003937;description=unspecified product	46545896	46551286
2R	m	MS:DF	0.051597	ID=AGAP003938;description=unspecified product	46554797	46555000
2R	m	CS:RF	0.047894	ID=AGAP004122;description=neuropeptide Y receptor Y2	50333696	50340000
2R	m	CS:RF	0.071533	ID=AGAP004122;description=neuropeptide Y receptor Y2	50335000	50345000
2R	m	CS:RF	0.035592	ID=AGAP004126;Name=Osi3;description=protein osiris 3	50423391	50425000
2R	m	CS:RF	0.033964	ID=AGAP004128;Name=Osi8;description=protein osiris 8	50448478	50450000
2R	m	CS:RF	0.0334	ID=AGAP029684;Name=Osi10;description=protein osiris 10	50579082	50583400
2R	m	CS:RF	0.0334	ID=AGAP029683;description=unspecified product	50584941	50585000
2R	m	CS:RF	0.038348	ID=AGAP013195;Name=Osi12;description=protein osiris 12	50611644	50612588
2R	m	CS:RF	0.0348	ID=AGAP004367;description=unspecified product	55100000	55110000
2R	m	CS:RF	0.042978999999999996	ID=AGAP004367;description=unspecified product	55110000	55120000
2R	m	CS:RF	0.042748	ID=AGAP004367;description=unspecified product	55115000	55125000
2R	m	CS:RF	0.041654	ID=AGAP004367;description=unspecified product	55120000	55130000
2R	m	CS:RF	0.041998999999999995	ID=AGAP004367;description=unspecified product	55125000	55135000
2R	m	CS:RF	0.035958	ID=AGAP004559;description=Ras-related protein	57600000	57600255
2R	m	CS:RF	0.035958	ID=AGAP004560;description=cohesin complex subunit SCC1	57602586	57609457
2R	m	CS:RF	0.062735	ID=AGAP004576;Name=TWDL12;description=cuticular protein TWDL family (TWDL12)	57853553	57855000
2R	m	DF:CS	0.05388	ID=AGAP004576;Name=TWDL12;description=cuticular protein TWDL family (TWDL12)	57853553	57855000
2R	m	MS:CS	0.083001	ID=AGAP004576;Name=TWDL12;description=cuticular protein TWDL family (TWDL12)	57853553	57855000
2R	m	CS:RF	0.050130999999999995	ID=AGAP004576;Name=TWDL12;description=cuticular protein TWDL family (TWDL12)	57853553	57860000
2R	m	DF:CS	0.043449999999999996	ID=AGAP004576;Name=TWDL12;description=cuticular protein TWDL family (TWDL12)	57853553	57860000
2R	m	CS:RF	0.045556	ID=AGAP004577;description=unspecified product	57870000	57880000
2R	m	CS:RF	0.045556	ID=AGAP013199;description=vacuolar ATP synthase subunit d 1	57870000	57870711
2R	m	CS:RF	0.045556	ID=AGAP004578;description=alkaline phosphatase	57877327	57880000
2R	m	CS:RF	0.055552	ID=AGAP004577;description=unspecified product	57875000	57885000
2R	m	CS:RF	0.055552	ID=AGAP004578;description=alkaline phosphatase	57877327	57880127
2R	m	DF:CS	0.039256	ID=AGAP004577;description=unspecified product	57875000	57885000
2R	m	DF:CS	0.039256	ID=AGAP004578;description=alkaline phosphatase	57877327	57880127
2R	m	MS:DF	0.089824	ID=AGAP004577;description=unspecified product	57875000	57885000
2R	m	MS:DF	0.089824	ID=AGAP004578;description=alkaline phosphatase	57877327	57880127
2R	m	MS:RF	0.073468	ID=AGAP004577;description=unspecified product	57875000	57885000
2R	m	MS:RF	0.073468	ID=AGAP004578;description=alkaline phosphatase	57877327	57880127
2R	m	MS:DF	0.074131	ID=AGAP004577;description=unspecified product	57880000	57890000
2R	m	MS:DF	0.074131	ID=AGAP004578;description=alkaline phosphatase	57880000	57880127
2R	m	MS:RF	0.056717	ID=AGAP004577;description=unspecified product	57880000	57890000
2R	m	MS:RF	0.056717	ID=AGAP004578;description=alkaline phosphatase	57880000	57880127
2R	m	DF:CS	0.037929	ID=AGAP004577;description=unspecified product	57900000	57909174
2R	m	MS:DF	0.048075	ID=AGAP004577;description=unspecified product	57905000	57909174
2R	m	CS:RF	0.039395	ID=AGAP004581;description=heat shock protein 70kDa	57956199	57957413
2R	m	DF:CS	0.053918	ID=AGAP004581;description=heat shock protein 70kDa	57956199	57957413
2R	m	CS:RF	0.037523999999999995	ID=AGAP004585;description=Translin-associated factor X	57990000	57993690
2R	m	CS:RF	0.036511	ID=AGAP004586;description=ADP-ribosylation factor related protein 1 [Source:UniProtKB/TrEMBL%3BAcc:Q7Q7M3]	58116359	58117330
2R	m	CS:RF	0.036511	ID=AGAP004587;description=unspecified product	58120393	58122482
2R	m	CS:RF	0.036511	ID=AGAP004588;description=unspecified product	58122901	58125000
2R	m	DF:CS	0.038199	ID=AGAP004586;description=ADP-ribosylation factor related protein 1 [Source:UniProtKB/TrEMBL%3BAcc:Q7Q7M3]	58116359	58117330
2R	m	DF:CS	0.038199	ID=AGAP004587;description=unspecified product	58120393	58122482
2R	m	DF:CS	0.038199	ID=AGAP004588;description=unspecified product	58122901	58125000
2R	m	CS:RF	0.042391	ID=AGAP004587;description=unspecified product	58120393	58122482
2R	m	CS:RF	0.042391	ID=AGAP004588;description=unspecified product	58122901	58125331
2R	m	CS:RF	0.042391	ID=AGAP029479;description=unspecified product	58128033	58130000
2R	m	DF:CS	0.040915	ID=AGAP004587;description=unspecified product	58120393	58122482
2R	m	DF:CS	0.040915	ID=AGAP004588;description=unspecified product	58122901	58125331
2R	m	DF:CS	0.040915	ID=AGAP029479;description=unspecified product	58128033	58130000
2R	m	CS:RF	0.033849	ID=AGAP004588;description=unspecified product	58125000	58125331
2R	m	CS:RF	0.033849	ID=AGAP029479;description=unspecified product	58128033	58130616
2R	m	CS:RF	0.033849	ID=AGAP004591;description=acid phosphatase	58131078	58132909
2R	m	CS:RF	0.040292999999999995	ID=AGAP004592;description=splicing factor%2C arginine/serine-rich 4/5/6	58135368	58142209
2R	m	CS:RF	0.040292999999999995	ID=AGAP004593;description=EH domain-containing protein 1	58143737	58145000
2R	m	DF:CS	0.040895	ID=AGAP004592;description=splicing factor%2C arginine/serine-rich 4/5/6	58135368	58142209
2R	m	DF:CS	0.040895	ID=AGAP004593;description=EH domain-containing protein 1	58143737	58145000
2R	m	CS:RF	0.041731	ID=AGAP004592;description=splicing factor%2C arginine/serine-rich 4/5/6	58140000	58142209
2R	m	CS:RF	0.041731	ID=AGAP004593;description=EH domain-containing protein 1	58143737	58150000
2R	m	CS:RF	0.042234999999999995	ID=AGAP004593;description=EH domain-containing protein 1	58145000	58155000
2R	m	CS:RF	0.036308	ID=AGAP004593;description=EH domain-containing protein 1	58150000	58160000
2R	m	CS:RF	0.035884	ID=AGAP004595;Name=GPRGBB2;description=putative GABA-B receptor 2	58229612	58235000
2R	m	DF:CS	0.042551	ID=AGAP004595;Name=GPRGBB2;description=putative GABA-B receptor 2	58229612	58235000
2R	m	CS:RF	0.044537	ID=AGAP004607;description=unspecified product	58340000	58341592
2R	m	CS:RF	0.044537	ID=AGAP004608;description=unspecified product	58346783	58350000
2R	m	CS:RF	0.041651	ID=AGAP004608;description=unspecified product	58346783	58355000
2R	m	DF:CS	0.038190999999999996	ID=AGAP004608;description=unspecified product	58346783	58355000
2R	m	CS:RF	0.036587	ID=AGAP004610;description=signal recognition particle subunit SRP54	58360000	58362110
2R	m	CS:RF	0.051418	ID=AGAP013073;description=unspecified product	58374159	58375000
2R	m	DF:CS	0.038349999999999995	ID=AGAP004642;Name=NPF;description=Neuropeptide F [Source:UniProtKB/Swiss-Prot%3BAcc:Q7Q7R8]	58869335	58875000
2R	m	DF:CS	0.038349999999999995	ID=AGAP013063;description=Synaptic vesicle protein	58871332	58875000
2R	m	CS:RF	0.034248	ID=AGAP004649;description=unspecified product	59466837	59470000
2R	m	CS:RF	0.053838	ID=AGAP004651;description=unspecified product	59549568	59552907
2R	m	CS:RF	0.053838	ID=AGAP004653;description=electron transfer flavoprotein subunit beta%2C mitochondrial	59553072	59554350
2R	m	CS:RF	0.034383	ID=AGAP004656;description=histone-lysine N-methyltransferase NSD2	59563570	59568521
2R	m	CS:RF	0.039617	ID=AGAP013157;description=Antp family	59790806	59792241
2R	m	CS:RF	0.03616	ID=AGAP013157;description=Antp family	59790806	59792241
2R	m	CS:RF	0.037821	ID=AGAP004660;description=Antennapedia homeotic protein	59831157	59835000
2R	m	CS:RF	0.042351	ID=AGAP004660;description=Antennapedia homeotic protein	59831157	59840000
2R	m	CS:RF	0.046977	ID=AGAP004660;description=Antennapedia homeotic protein	59835000	59845000
2R	m	CS:RF	0.057016	ID=AGAP004660;description=Antennapedia homeotic protein	59840000	59850000
2R	m	CS:RF	0.052551999999999995	ID=AGAP004660;description=Antennapedia homeotic protein	59845000	59855000
2R	m	CS:RF	0.045334	ID=AGAP004660;description=Antennapedia homeotic protein	59850000	59860000
2R	m	CS:RF	0.042381999999999996	ID=AGAP004660;description=Antennapedia homeotic protein	59855000	59865000
2R	m	CS:RF	0.040955	ID=AGAP004660;description=Antennapedia homeotic protein	59860000	59870000
2R	m	MS:CS	0.045694	ID=AGAP004660;description=Antennapedia homeotic protein	59860000	59870000
2R	m	CS:RF	0.051292	ID=AGAP004660;description=Antennapedia homeotic protein	59865000	59875000
2R	m	MS:CS	0.065863	ID=AGAP004660;description=Antennapedia homeotic protein	59865000	59875000
2R	m	CS:RF	0.050794	ID=AGAP004660;description=Antennapedia homeotic protein	59870000	59880000
2R	m	MS:CS	0.0626	ID=AGAP004660;description=Antennapedia homeotic protein	59870000	59880000
2R	m	CS:RF	0.057679999999999995	ID=AGAP004662;description=homeobox protein abdominal-A homolog	60250000	60253235
2R	m	CS:RF	0.033739	ID=AGAP004674;description=Phenoloxidase inhibitor protein	61303692	61306248
2R	m	CS:RF	0.050556	ID=AGAP004675;Name=GPRMAC2;description=putative muscarinic acetylcholine receptor 2	61400000	61410000
2R	m	DF:CS	0.055656	ID=AGAP004675;Name=GPRMAC2;description=putative muscarinic acetylcholine receptor 2	61400000	61410000
2R	m	CS:RF	0.053949	ID=AGAP004675;Name=GPRMAC2;description=putative muscarinic acetylcholine receptor 2	61405000	61415000
2R	m	DF:CS	0.05891	ID=AGAP004675;Name=GPRMAC2;description=putative muscarinic acetylcholine receptor 2	61405000	61415000
2L	m	CS:RF	0.037949	ID=AGAP004677;description=methylenetetrahydrofolate dehydrogenase(NAD+) / 5%2C10-methenyltetrahydrofolate	185000	186936
2L	m	DF:CS	0.043495	ID=AGAP004677;description=methylenetetrahydrofolate dehydrogenase(NAD+) / 5%2C10-methenyltetrahydrofolate	185000	186936
2L	m	DF:RF	0.080861	ID=AGAP004682;description=U4/U6 small nuclear ribonucleoprotein PRP3	433503	435000
2L	m	DF:CS	0.044564	ID=AGAP004686;description=unspecified product	742004	750000
2L	m	MS:CS	0.050276999999999995	ID=AGAP004750;description=Translation initiation factor 4G [Source:UniProtKB/TrEMBL%3BAcc:A0A1S4GM12]	3050000	3052055
2L	m	MS:CS	0.050276999999999995	ID=AGAP004751;description=condensin-2 complex subunit D3	3052295	3056703
2L	m	MS:CS	0.050276999999999995	ID=AGAP004752;description=tRNA (guanine-N(7)-)-methyltransferase [Source:UniProtKB/Swiss-Prot%3BAcc:Q7Q2P7]	3056994	3057934
2L	m	MS:CS	0.050276999999999995	ID=AGAP004753;description=unspecified product	3057997	3060000
2L	m	MS:CS	0.065043	ID=AGAP004751;description=condensin-2 complex subunit D3	3055000	3056703
2L	m	MS:CS	0.065043	ID=AGAP004752;description=tRNA (guanine-N(7)-)-methyltransferase [Source:UniProtKB/Swiss-Prot%3BAcc:Q7Q2P7]	3056994	3057934
2L	m	MS:CS	0.065043	ID=AGAP004753;description=unspecified product	3057997	3061949
2L	m	MS:CS	0.065043	ID=AGAP004754;Name=CASPL2;description=long caspase (CASPL2)	3063070	3064911
2L	m	MS:CS	0.060162	ID=AGAP004753;description=unspecified product	3060000	3061949
2L	m	MS:CS	0.060162	ID=AGAP004754;Name=CASPL2;description=long caspase (CASPL2)	3063070	3064911
2L	m	MS:CS	0.060162	ID=AGAP004755;Name=Vps36;description=vacuolar protein sorting 36	3065637	3066963
2L	m	MS:CS	0.060162	ID=AGAP004756;description=unspecified product	3066964	3068314
2L	m	MS:CS	0.060162	ID=AGAP013546;description=Vacuolar ATPase assembly integral membrane protein VMA21 homolog [Source:UniProtKB/TrEMBL%3BAcc:F5HM04]	3068708	3069527
2L	m	MS:CS	0.060162	ID=AGAP004757;description=unspecified product	3069282	3070000
2L	m	MS:CS	0.049173999999999995	ID=AGAP004755;Name=Vps36;description=vacuolar protein sorting 36	3065637	3066963
2L	m	MS:CS	0.049173999999999995	ID=AGAP004756;description=unspecified product	3066964	3068314
2L	m	MS:CS	0.049173999999999995	ID=AGAP013546;description=Vacuolar ATPase assembly integral membrane protein VMA21 homolog [Source:UniProtKB/TrEMBL%3BAcc:F5HM04]	3068708	3069527
2L	m	MS:CS	0.049173999999999995	ID=AGAP004757;description=unspecified product	3069282	3070456
2L	m	MS:CS	0.049173999999999995	ID=AGAP004758;Name=Rpn13;description=26S proteasome 26S non-ATPase subunit N13	3070600	3072473
2L	m	MS:CS	0.055296	ID=AGAP004757;description=unspecified product	3070000	3070456
2L	m	MS:CS	0.055296	ID=AGAP004758;Name=Rpn13;description=26S proteasome 26S non-ATPase subunit N13	3070600	3072473
2L	m	MS:CS	0.055296	ID=AGAP004759;description=oligoribonuclease	3075360	3076135
2L	m	MS:CS	0.046911999999999995	ID=AGAP004761;description=unspecified product	3108045	3110000
2L	m	MS:CS	0.047111	ID=AGAP004761;description=unspecified product	3108045	3115000
2L	m	MS:CS	0.058144999999999995	ID=AGAP004767;description=unspecified product	3205000	3215000
2L	m	MS:CS	0.059158999999999996	ID=AGAP004767;description=unspecified product	3210000	3220000
2L	m	MS:CS	0.051358	ID=AGAP004767;description=unspecified product	3225000	3235000
2L	m	MS:CS	0.056015999999999996	ID=AGAP004767;description=unspecified product	3230000	3237877
2L	m	MS:CS	0.054126999999999995	ID=AGAP004767;description=unspecified product	3235000	3237877
2L	m	MS:CS	0.057476	ID=AGAP004768;description=periodic tryptophan protein 1	3288076	3290000
2L	m	MS:CS	0.061475999999999996	ID=AGAP004768;description=periodic tryptophan protein 1	3288076	3290094
2L	m	MS:CS	0.061475999999999996	ID=AGAP004769;description=Ras-related protein Rap-1b precursor	3292998	3295000
2L	m	CS:RF	0.033519	ID=AGAP004768;description=periodic tryptophan protein 1	3290000	3290094
2L	m	CS:RF	0.033519	ID=AGAP004769;description=Ras-related protein Rap-1b precursor	3292998	3300000
2L	m	MS:CS	0.068381	ID=AGAP004768;description=periodic tryptophan protein 1	3290000	3290094
2L	m	MS:CS	0.068381	ID=AGAP004769;description=Ras-related protein Rap-1b precursor	3292998	3300000
2L	m	CS:RF	0.047146	ID=AGAP004769;description=Ras-related protein Rap-1b precursor	3295000	3305000
2L	m	DF:CS	0.03893	ID=AGAP004769;description=Ras-related protein Rap-1b precursor	3295000	3305000
2L	m	MS:CS	0.069129	ID=AGAP004769;description=Ras-related protein Rap-1b precursor	3295000	3305000
2L	m	CS:RF	0.057623999999999995	ID=AGAP004769;description=Ras-related protein Rap-1b precursor	3300000	3310000
2L	m	DF:CS	0.041636	ID=AGAP004769;description=Ras-related protein Rap-1b precursor	3300000	3310000
2L	m	MS:CS	0.061167	ID=AGAP004769;description=Ras-related protein Rap-1b precursor	3300000	3310000
2L	m	CS:RF	0.053996999999999996	ID=AGAP004769;description=Ras-related protein Rap-1b precursor	3305000	3315000
2L	m	CS:RF	0.053996999999999996	ID=AGAP004770;description=female reproductive tract protease GLEANR_896	3311506	3312990
2L	m	MS:CS	0.054298	ID=AGAP004769;description=Ras-related protein Rap-1b precursor	3305000	3315000
2L	m	MS:CS	0.054298	ID=AGAP004770;description=female reproductive tract protease GLEANR_896	3311506	3312990
2L	m	CS:RF	0.043642	ID=AGAP004769;description=Ras-related protein Rap-1b precursor	3310000	3320000
2L	m	CS:RF	0.043642	ID=AGAP004770;description=female reproductive tract protease GLEANR_896	3311506	3312990
2L	m	MS:CS	0.047188999999999995	ID=AGAP004769;description=Ras-related protein Rap-1b precursor	3310000	3320000
2L	m	MS:CS	0.047188999999999995	ID=AGAP004770;description=female reproductive tract protease GLEANR_896	3311506	3312990
2L	m	CS:RF	0.039664	ID=AGAP004771;description=unspecified product	3340000	3340264
2L	m	CS:RF	0.039664	ID=AGAP004772;description=SLIT-ROBO Rho GTPase activating protein	3342981	3350000
2L	m	CS:RF	0.05473	ID=AGAP004772;description=SLIT-ROBO Rho GTPase activating protein	3345000	3355000
2L	m	MS:CS	0.063657	ID=AGAP004772;description=SLIT-ROBO Rho GTPase activating protein	3345000	3355000
2L	m	DF:RF	0.041090999999999996	ID=AGAP004772;description=SLIT-ROBO Rho GTPase activating protein	3360000	3370000
2L	m	DF:RF	0.041090999999999996	ID=AGAP004773;description=pyruvate dehydrogenase E1 component subunit alpha%2C mitochondrial	3360107	3361630
2L	m	CS:RF	0.046033	ID=AGAP004772;description=SLIT-ROBO Rho GTPase activating protein	3365000	3375000
2L	m	DF:RF	0.038504	ID=AGAP004772;description=SLIT-ROBO Rho GTPase activating protein	3365000	3375000
2L	m	CS:RF	0.061582	ID=AGAP004772;description=SLIT-ROBO Rho GTPase activating protein	3370000	3377271
2L	m	DF:CS	0.043355	ID=AGAP004772;description=SLIT-ROBO Rho GTPase activating protein	3370000	3377271
2L	m	MS:CS	0.055132	ID=AGAP004772;description=SLIT-ROBO Rho GTPase activating protein	3370000	3377271
2L	m	CS:RF	0.064298	ID=AGAP004772;description=SLIT-ROBO Rho GTPase activating protein	3375000	3377271
2L	m	DF:CS	0.054218999999999996	ID=AGAP004772;description=SLIT-ROBO Rho GTPase activating protein	3375000	3377271
2L	m	MS:CS	0.05699	ID=AGAP004772;description=SLIT-ROBO Rho GTPase activating protein	3375000	3377271
2L	m	CS:RF	0.060218999999999995	ID=AGAP004774;description=host cell factor	3387728	3390000
2L	m	DF:CS	0.046997	ID=AGAP004774;description=host cell factor	3387728	3390000
2L	m	MS:CS	0.053667	ID=AGAP004774;description=host cell factor	3387728	3390000
2L	m	CS:RF	0.055674999999999995	ID=AGAP004774;description=host cell factor	3387728	3395000
2L	m	DF:CS	0.039499	ID=AGAP004774;description=host cell factor	3387728	3395000
2L	m	MS:CS	0.053832	ID=AGAP004774;description=host cell factor	3387728	3395000
2L	m	CS:RF	0.045207	ID=AGAP004774;description=host cell factor	3390000	3400000
2L	m	DF:CS	0.03813	ID=AGAP004774;description=host cell factor	3390000	3400000
2L	m	MS:CS	0.062424999999999994	ID=AGAP004774;description=host cell factor	3390000	3400000
2L	m	CS:RF	0.044438	ID=AGAP004774;description=host cell factor	3395000	3400498
2L	m	CS:RF	0.044438	ID=AGAP004775;description=Xaa-Pro dipeptidase	3401014	3405000
2L	m	CS:RF	0.044438	ID=AGAP004776;description=pre-mRNA-processing factor SLU7	3402582	3404685
2L	m	CS:RF	0.044438	ID=AGAP004777;description=unspecified product	3404697	3405000
2L	m	MS:CS	0.064375	ID=AGAP004774;description=host cell factor	3395000	3400498
2L	m	MS:CS	0.064375	ID=AGAP004775;description=Xaa-Pro dipeptidase	3401014	3405000
2L	m	MS:CS	0.064375	ID=AGAP004776;description=pre-mRNA-processing factor SLU7	3402582	3404685
2L	m	MS:CS	0.064375	ID=AGAP004777;description=unspecified product	3404697	3405000
2L	m	CS:RF	0.040254	ID=AGAP004774;description=host cell factor	3400000	3400498
2L	m	CS:RF	0.040254	ID=AGAP004775;description=Xaa-Pro dipeptidase	3401014	3410000
2L	m	CS:RF	0.040254	ID=AGAP004776;description=pre-mRNA-processing factor SLU7	3402582	3404685
2L	m	CS:RF	0.040254	ID=AGAP004777;description=unspecified product	3404697	3407356
2L	m	MS:CS	0.053234	ID=AGAP004774;description=host cell factor	3400000	3400498
2L	m	MS:CS	0.053234	ID=AGAP004775;description=Xaa-Pro dipeptidase	3401014	3410000
2L	m	MS:CS	0.053234	ID=AGAP004776;description=pre-mRNA-processing factor SLU7	3402582	3404685
2L	m	MS:CS	0.053234	ID=AGAP004777;description=unspecified product	3404697	3407356
2L	m	CS:RF	0.048672	ID=AGAP004775;description=Xaa-Pro dipeptidase	3405000	3415000
2L	m	CS:RF	0.048672	ID=AGAP004777;description=unspecified product	3405000	3407356
2L	m	DF:CS	0.03965	ID=AGAP004775;description=Xaa-Pro dipeptidase	3405000	3415000
2L	m	DF:CS	0.03965	ID=AGAP004777;description=unspecified product	3405000	3407356
2L	m	MS:CS	0.062601	ID=AGAP004775;description=Xaa-Pro dipeptidase	3405000	3415000
2L	m	MS:CS	0.062601	ID=AGAP004777;description=unspecified product	3405000	3407356
2L	m	CS:RF	0.052889	ID=AGAP004775;description=Xaa-Pro dipeptidase	3410000	3420000
2L	m	CS:RF	0.052889	ID=AGAP029351;description=unspecified product	3417509	3419764
2L	m	DF:CS	0.042376	ID=AGAP004775;description=Xaa-Pro dipeptidase	3410000	3420000
2L	m	DF:CS	0.042376	ID=AGAP029351;description=unspecified product	3417509	3419764
2L	m	MS:CS	0.06899	ID=AGAP004775;description=Xaa-Pro dipeptidase	3410000	3420000
2L	m	MS:CS	0.06899	ID=AGAP029351;description=unspecified product	3417509	3419764
2L	m	CS:RF	0.046848999999999995	ID=AGAP004775;description=Xaa-Pro dipeptidase	3415000	3425000
2L	m	CS:RF	0.046848999999999995	ID=AGAP029351;description=unspecified product	3417509	3419764
2L	m	MS:CS	0.060405999999999994	ID=AGAP004775;description=Xaa-Pro dipeptidase	3415000	3425000
2L	m	MS:CS	0.060405999999999994	ID=AGAP029351;description=unspecified product	3417509	3419764
2L	m	CS:RF	0.047045	ID=AGAP004775;description=Xaa-Pro dipeptidase	3420000	3430000
2L	m	MS:CS	0.063137	ID=AGAP004775;description=Xaa-Pro dipeptidase	3420000	3430000
2L	m	CS:RF	0.04548	ID=AGAP004775;description=Xaa-Pro dipeptidase	3425000	3435000
2L	m	MS:CS	0.077999	ID=AGAP004775;description=Xaa-Pro dipeptidase	3425000	3435000
2L	m	CS:RF	0.044488	ID=AGAP004775;description=Xaa-Pro dipeptidase	3430000	3440000
2L	m	MS:CS	0.087511	ID=AGAP004775;description=Xaa-Pro dipeptidase	3430000	3440000
2L	m	CS:RF	0.042216	ID=AGAP004775;description=Xaa-Pro dipeptidase	3435000	3445000
2L	m	MS:CS	0.08332	ID=AGAP004775;description=Xaa-Pro dipeptidase	3435000	3445000
2L	m	CS:RF	0.053557	ID=AGAP004775;description=Xaa-Pro dipeptidase	3440000	3447379
2L	m	CS:RF	0.053557	ID=AGAP004778;description=unspecified product	3445900	3447091
2L	m	MS:CS	0.100287	ID=AGAP004775;description=Xaa-Pro dipeptidase	3440000	3447379
2L	m	MS:CS	0.100287	ID=AGAP004778;description=unspecified product	3445900	3447091
2L	m	CS:RF	0.058802	ID=AGAP004775;description=Xaa-Pro dipeptidase	3445000	3447379
2L	m	CS:RF	0.058802	ID=AGAP004778;description=unspecified product	3445900	3447091
2L	m	CS:RF	0.058802	ID=AGAP004780;description=cyclin-dependent kinase 12/13	3452433	3455000
2L	m	DF:CS	0.042642	ID=AGAP004775;description=Xaa-Pro dipeptidase	3445000	3447379
2L	m	DF:CS	0.042642	ID=AGAP004778;description=unspecified product	3445900	3447091
2L	m	DF:CS	0.042642	ID=AGAP004780;description=cyclin-dependent kinase 12/13	3452433	3455000
2L	m	MS:CS	0.10711699999999999	ID=AGAP004775;description=Xaa-Pro dipeptidase	3445000	3447379
2L	m	MS:CS	0.10711699999999999	ID=AGAP004778;description=unspecified product	3445900	3447091
2L	m	MS:CS	0.10711699999999999	ID=AGAP004780;description=cyclin-dependent kinase 12/13	3452433	3455000
2L	m	CS:RF	0.051913	ID=AGAP004780;description=cyclin-dependent kinase 12/13	3452433	3460000
2L	m	MS:CS	0.100202	ID=AGAP004780;description=cyclin-dependent kinase 12/13	3452433	3460000
2L	m	CS:RF	0.048362999999999996	ID=AGAP004780;description=cyclin-dependent kinase 12/13	3455000	3461274
2L	m	CS:RF	0.048362999999999996	ID=AGAP004781;description=beta-1%2C4-galactosyltransferase I	3462659	3465000
2L	m	MS:CS	0.094063	ID=AGAP004780;description=cyclin-dependent kinase 12/13	3455000	3461274
2L	m	MS:CS	0.094063	ID=AGAP004781;description=beta-1%2C4-galactosyltransferase I	3462659	3465000
2L	m	MS:DF	0.048581	ID=AGAP004780;description=cyclin-dependent kinase 12/13	3455000	3461274
2L	m	MS:DF	0.048581	ID=AGAP004781;description=beta-1%2C4-galactosyltransferase I	3462659	3465000
2L	m	CS:RF	0.042477	ID=AGAP004780;description=cyclin-dependent kinase 12/13	3460000	3461274
2L	m	CS:RF	0.042477	ID=AGAP004781;description=beta-1%2C4-galactosyltransferase I	3462659	3468351
2L	m	CS:RF	0.042477	ID=AGAP004782;description=tubulin-specific chaperone D	3469128	3470000
2L	m	MS:CS	0.061695	ID=AGAP004780;description=cyclin-dependent kinase 12/13	3460000	3461274
2L	m	MS:CS	0.061695	ID=AGAP004781;description=beta-1%2C4-galactosyltransferase I	3462659	3468351
2L	m	MS:CS	0.061695	ID=AGAP004782;description=tubulin-specific chaperone D	3469128	3470000
2L	m	MS:CS	0.046952	ID=AGAP004782;description=tubulin-specific chaperone D	3470000	3473087
2L	m	MS:CS	0.046952	ID=AGAP004783;description=predicted G-protein coupled receptor GPCR	3477029	3480000
2L	m	CS:RF	0.050755999999999996	ID=AGAP004783;description=predicted G-protein coupled receptor GPCR	3477029	3485000
2L	m	MS:CS	0.078773	ID=AGAP004783;description=predicted G-protein coupled receptor GPCR	3477029	3485000
2L	m	CS:RF	0.063026	ID=AGAP004783;description=predicted G-protein coupled receptor GPCR	3480000	3490000
2L	m	MS:CS	0.085962	ID=AGAP004783;description=predicted G-protein coupled receptor GPCR	3480000	3490000
2L	m	CS:RF	0.053585	ID=AGAP004783;description=predicted G-protein coupled receptor GPCR	3485000	3495000
2L	m	MS:CS	0.077963	ID=AGAP004783;description=predicted G-protein coupled receptor GPCR	3485000	3495000
2L	m	CS:RF	0.051808	ID=AGAP004783;description=predicted G-protein coupled receptor GPCR	3490000	3500000
2L	m	DF:CS	0.04094	ID=AGAP004783;description=predicted G-protein coupled receptor GPCR	3490000	3500000
2L	m	MS:CS	0.094506	ID=AGAP004783;description=predicted G-protein coupled receptor GPCR	3490000	3500000
2L	m	CS:RF	0.057204	ID=AGAP004783;description=predicted G-protein coupled receptor GPCR	3495000	3505000
2L	m	DF:CS	0.039608	ID=AGAP004783;description=predicted G-protein coupled receptor GPCR	3495000	3505000
2L	m	MS:CS	0.068626	ID=AGAP004783;description=predicted G-protein coupled receptor GPCR	3495000	3505000
2L	m	CS:RF	0.050884	ID=AGAP004783;description=predicted G-protein coupled receptor GPCR	3500000	3510000
2L	m	CS:RF	0.044541	ID=AGAP004783;description=predicted G-protein coupled receptor GPCR	3505000	3510075
2L	m	CS:RF	0.039887	ID=AGAP004783;description=predicted G-protein coupled receptor GPCR	3510000	3510075
2L	m	CS:RF	0.039887	ID=AGAP004784;description=fatty acyl-CoA reductase 2	3519838	3520000
2L	m	CS:RF	0.042841	ID=AGAP004784;description=fatty acyl-CoA reductase 2	3520000	3522515
2L	m	CS:RF	0.059376	ID=AGAP004785;description=alpha-tocopherol transfer protein-like	3542058	3544550
2L	m	MS:CS	0.06549	ID=AGAP004785;description=alpha-tocopherol transfer protein-like	3542058	3544550
2L	m	CS:RF	0.068686	ID=AGAP004785;description=alpha-tocopherol transfer protein-like	3542058	3544550
2L	m	CS:RF	0.068686	ID=AGAP004786;description=Pyruvate dehydrogenase E1 component subunit alpha [Source:UniProtKB/TrEMBL%3BAcc:Q7Q2S3]	3545835	3548422
2L	m	MS:CS	0.066204	ID=AGAP004785;description=alpha-tocopherol transfer protein-like	3542058	3544550
2L	m	MS:CS	0.066204	ID=AGAP004786;description=Pyruvate dehydrogenase E1 component subunit alpha [Source:UniProtKB/TrEMBL%3BAcc:Q7Q2S3]	3545835	3548422
2L	m	CS:RF	0.059951	ID=AGAP004786;description=Pyruvate dehydrogenase E1 component subunit alpha [Source:UniProtKB/TrEMBL%3BAcc:Q7Q2S3]	3545835	3548422
2L	m	CS:RF	0.059951	ID=AGAP004787;description=Fatty acyl-CoA reductase [Source:UniProtKB/TrEMBL%3BAcc:Q7Q2S4]	3552528	3554809
2L	m	MS:CS	0.066481	ID=AGAP004786;description=Pyruvate dehydrogenase E1 component subunit alpha [Source:UniProtKB/TrEMBL%3BAcc:Q7Q2S3]	3545835	3548422
2L	m	MS:CS	0.066481	ID=AGAP004787;description=Fatty acyl-CoA reductase [Source:UniProtKB/TrEMBL%3BAcc:Q7Q2S4]	3552528	3554809
2L	m	CS:RF	0.05318	ID=AGAP004787;description=Fatty acyl-CoA reductase [Source:UniProtKB/TrEMBL%3BAcc:Q7Q2S4]	3552528	3554809
2L	m	MS:CS	0.07307	ID=AGAP004787;description=Fatty acyl-CoA reductase [Source:UniProtKB/TrEMBL%3BAcc:Q7Q2S4]	3552528	3554809
2L	m	CS:RF	0.035689	ID=AGAP004788;description=Up-regulated during skeletal muscle growth 5 homolog	3573654	3574167
2L	m	CS:RF	0.035689	ID=AGAP004789;description=high mobility group 20A	3574266	3575000
2L	m	MS:CS	0.064845	ID=AGAP004788;description=Up-regulated during skeletal muscle growth 5 homolog	3573654	3574167
2L	m	MS:CS	0.064845	ID=AGAP004789;description=high mobility group 20A	3574266	3575000
2L	m	CS:RF	0.034848	ID=AGAP004788;description=Up-regulated during skeletal muscle growth 5 homolog	3573654	3574167
2L	m	CS:RF	0.034848	ID=AGAP004789;description=high mobility group 20A	3574266	3575387
2L	m	CS:RF	0.034848	ID=AGAP004790;description=Up-regulated during skeletal muscle growth 5 homolog	3576595	3577108
2L	m	CS:RF	0.034848	ID=AGAP004791;description=high mobility group 20A	3577207	3578328
2L	m	CS:RF	0.034848	ID=AGAP004792;description=StAR-related lipid transfer protein 7	3579851	3580000
2L	m	MS:CS	0.099054	ID=AGAP004788;description=Up-regulated during skeletal muscle growth 5 homolog	3573654	3574167
2L	m	MS:CS	0.099054	ID=AGAP004789;description=high mobility group 20A	3574266	3575387
2L	m	MS:CS	0.099054	ID=AGAP004790;description=Up-regulated during skeletal muscle growth 5 homolog	3576595	3577108
2L	m	MS:CS	0.099054	ID=AGAP004791;description=high mobility group 20A	3577207	3578328
2L	m	MS:CS	0.099054	ID=AGAP004792;description=StAR-related lipid transfer protein 7	3579851	3580000
2L	m	MS:DF	0.05508	ID=AGAP004788;description=Up-regulated during skeletal muscle growth 5 homolog	3573654	3574167
2L	m	MS:DF	0.05508	ID=AGAP004789;description=high mobility group 20A	3574266	3575387
2L	m	MS:DF	0.05508	ID=AGAP004790;description=Up-regulated during skeletal muscle growth 5 homolog	3576595	3577108
2L	m	MS:DF	0.05508	ID=AGAP004791;description=high mobility group 20A	3577207	3578328
2L	m	MS:DF	0.05508	ID=AGAP004792;description=StAR-related lipid transfer protein 7	3579851	3580000
2L	m	CS:RF	0.049465999999999996	ID=AGAP004789;description=high mobility group 20A	3575000	3575387
2L	m	CS:RF	0.049465999999999996	ID=AGAP004790;description=Up-regulated during skeletal muscle growth 5 homolog	3576595	3577108
2L	m	CS:RF	0.049465999999999996	ID=AGAP004791;description=high mobility group 20A	3577207	3578328
2L	m	CS:RF	0.049465999999999996	ID=AGAP004792;description=StAR-related lipid transfer protein 7	3579851	3583746
2L	m	MS:CS	0.103486	ID=AGAP004789;description=high mobility group 20A	3575000	3575387
2L	m	MS:CS	0.103486	ID=AGAP004790;description=Up-regulated during skeletal muscle growth 5 homolog	3576595	3577108
2L	m	MS:CS	0.103486	ID=AGAP004791;description=high mobility group 20A	3577207	3578328
2L	m	MS:CS	0.103486	ID=AGAP004792;description=StAR-related lipid transfer protein 7	3579851	3583746
2L	m	CS:RF	0.060384	ID=AGAP004792;description=StAR-related lipid transfer protein 7	3580000	3583746
2L	m	CS:RF	0.060384	ID=AGAP004793;description=ornithine--oxo-acid transaminase	3585262	3590000
2L	m	MS:CS	0.102812	ID=AGAP004792;description=StAR-related lipid transfer protein 7	3580000	3583746
2L	m	MS:CS	0.102812	ID=AGAP004793;description=ornithine--oxo-acid transaminase	3585262	3590000
2L	m	CS:RF	0.042655	ID=AGAP004793;description=ornithine--oxo-acid transaminase	3585262	3590507
2L	m	MS:CS	0.076754	ID=AGAP004793;description=ornithine--oxo-acid transaminase	3585262	3590507
2L	m	CS:RF	0.041193	ID=AGAP004793;description=ornithine--oxo-acid transaminase	3590000	3590507
2L	m	CS:RF	0.041193	ID=AGAP004794;description=pancreatic triacylglycerol lipase	3596961	3598493
2L	m	MS:CS	0.075836	ID=AGAP004793;description=ornithine--oxo-acid transaminase	3590000	3590507
2L	m	MS:CS	0.075836	ID=AGAP004794;description=pancreatic triacylglycerol lipase	3596961	3598493
2L	m	CS:RF	0.055314999999999996	ID=AGAP004794;description=pancreatic triacylglycerol lipase	3596961	3598493
2L	m	MS:CS	0.086483	ID=AGAP004794;description=pancreatic triacylglycerol lipase	3596961	3598493
2L	m	CS:RF	0.056464	ID=AGAP004795;description=RNA polymerase II elongation factor ELL	3612748	3615000
2L	m	DF:CS	0.039356999999999996	ID=AGAP004795;description=RNA polymerase II elongation factor ELL	3612748	3615000
2L	m	MS:CS	0.071754	ID=AGAP004795;description=RNA polymerase II elongation factor ELL	3612748	3615000
2L	m	CS:RF	0.070624	ID=AGAP004795;description=RNA polymerase II elongation factor ELL	3612748	3620000
2L	m	DF:CS	0.049277999999999995	ID=AGAP004795;description=RNA polymerase II elongation factor ELL	3612748	3620000
2L	m	MS:CS	0.093289	ID=AGAP004795;description=RNA polymerase II elongation factor ELL	3612748	3620000
2L	m	CS:RF	0.072499	ID=AGAP004795;description=RNA polymerase II elongation factor ELL	3615000	3625000
2L	m	DF:CS	0.051032	ID=AGAP004795;description=RNA polymerase II elongation factor ELL	3615000	3625000
2L	m	MS:CS	0.088501	ID=AGAP004795;description=RNA polymerase II elongation factor ELL	3615000	3625000
2L	m	CS:RF	0.069724	ID=AGAP004795;description=RNA polymerase II elongation factor ELL	3620000	3630000
2L	m	DF:CS	0.050713	ID=AGAP004795;description=RNA polymerase II elongation factor ELL	3620000	3630000
2L	m	MS:CS	0.082651	ID=AGAP004795;description=RNA polymerase II elongation factor ELL	3620000	3630000
2L	m	CS:RF	0.064674	ID=AGAP004795;description=RNA polymerase II elongation factor ELL	3625000	3632162
2L	m	DF:CS	0.047428	ID=AGAP004795;description=RNA polymerase II elongation factor ELL	3625000	3632162
2L	m	MS:CS	0.082285	ID=AGAP004795;description=RNA polymerase II elongation factor ELL	3625000	3632162
2L	m	CS:RF	0.061669999999999996	ID=AGAP004795;description=RNA polymerase II elongation factor ELL	3630000	3632162
2L	m	CS:RF	0.061669999999999996	ID=AGAP004797;description=unspecified product	3635715	3637329
2L	m	CS:RF	0.061669999999999996	ID=AGAP004798;description=Coatomer protein complex%2C subunit beta 2	3638641	3640000
2L	m	DF:CS	0.045385999999999996	ID=AGAP004795;description=RNA polymerase II elongation factor ELL	3630000	3632162
2L	m	DF:CS	0.045385999999999996	ID=AGAP004797;description=unspecified product	3635715	3637329
2L	m	DF:CS	0.045385999999999996	ID=AGAP004798;description=Coatomer protein complex%2C subunit beta 2	3638641	3640000
2L	m	MS:CS	0.082498	ID=AGAP004795;description=RNA polymerase II elongation factor ELL	3630000	3632162
2L	m	MS:CS	0.082498	ID=AGAP004797;description=unspecified product	3635715	3637329
2L	m	MS:CS	0.082498	ID=AGAP004798;description=Coatomer protein complex%2C subunit beta 2	3638641	3640000
2L	m	CS:RF	0.060793999999999994	ID=AGAP004797;description=unspecified product	3635715	3637329
2L	m	CS:RF	0.060793999999999994	ID=AGAP004798;description=Coatomer protein complex%2C subunit beta 2	3638641	3645000
2L	m	DF:CS	0.047664	ID=AGAP004797;description=unspecified product	3635715	3637329
2L	m	DF:CS	0.047664	ID=AGAP004798;description=Coatomer protein complex%2C subunit beta 2	3638641	3645000
2L	m	MS:CS	0.075915	ID=AGAP004797;description=unspecified product	3635715	3637329
2L	m	MS:CS	0.075915	ID=AGAP004798;description=Coatomer protein complex%2C subunit beta 2	3638641	3645000
2L	m	CS:RF	0.053936	ID=AGAP004798;description=Coatomer protein complex%2C subunit beta 2	3640000	3645721
2L	m	DF:CS	0.039494	ID=AGAP004798;description=Coatomer protein complex%2C subunit beta 2	3640000	3645721
2L	m	MS:CS	0.069214	ID=AGAP004798;description=Coatomer protein complex%2C subunit beta 2	3640000	3645721
2L	m	CS:RF	0.056604999999999996	ID=AGAP004798;description=Coatomer protein complex%2C subunit beta 2	3645000	3645721
2L	m	MS:CS	0.075782	ID=AGAP004798;description=Coatomer protein complex%2C subunit beta 2	3645000	3645721
2L	m	CS:RF	0.058630999999999996	ID=AGAP004799;description=unspecified product	3720848	3721878
2L	m	MS:CS	0.066148	ID=AGAP004799;description=unspecified product	3720848	3721878
2L	m	CS:RF	0.054889999999999994	ID=AGAP004799;description=unspecified product	3720848	3721878
2L	m	CS:RF	0.054889999999999994	ID=AGAP004800;description=unspecified product	3728642	3730000
2L	m	MS:CS	0.070859	ID=AGAP004799;description=unspecified product	3720848	3721878
2L	m	MS:CS	0.070859	ID=AGAP004800;description=unspecified product	3728642	3730000
2L	m	CS:RF	0.056735999999999995	ID=AGAP004800;description=unspecified product	3728642	3733474
2L	m	CS:RF	0.056735999999999995	ID=AGAP004801;description=unspecified product	3733801	3735000
2L	m	MS:CS	0.071855	ID=AGAP004800;description=unspecified product	3728642	3733474
2L	m	MS:CS	0.071855	ID=AGAP004801;description=unspecified product	3733801	3735000
2L	m	CS:RF	0.065369	ID=AGAP004800;description=unspecified product	3730000	3733474
2L	m	CS:RF	0.065369	ID=AGAP004801;description=unspecified product	3733801	3740000
2L	m	MS:CS	0.075108	ID=AGAP004800;description=unspecified product	3730000	3733474
2L	m	MS:CS	0.075108	ID=AGAP004801;description=unspecified product	3733801	3740000
2L	m	CS:RF	0.06114	ID=AGAP004801;description=unspecified product	3735000	3744679
2L	m	MS:CS	0.068777	ID=AGAP004801;description=unspecified product	3735000	3744679
2L	m	CS:RF	0.050383	ID=AGAP004801;description=unspecified product	3740000	3744679
2L	m	CS:RF	0.050383	ID=AGAP004802;description=4-hydroxyphenylpyruvate dioxygenase [Source:UniProtKB/TrEMBL%3BAcc:Q7Q2T3]	3745921	3747552
2L	m	CS:RF	0.050383	ID=AGAP004803;description=unspecified product	3747632	3749568
2L	m	CS:RF	0.050383	ID=AGAP004804;description=unspecified product	3749873	3750000
2L	m	MS:CS	0.059493	ID=AGAP004801;description=unspecified product	3740000	3744679
2L	m	MS:CS	0.059493	ID=AGAP004802;description=4-hydroxyphenylpyruvate dioxygenase [Source:UniProtKB/TrEMBL%3BAcc:Q7Q2T3]	3745921	3747552
2L	m	MS:CS	0.059493	ID=AGAP004803;description=unspecified product	3747632	3749568
2L	m	MS:CS	0.059493	ID=AGAP004804;description=unspecified product	3749873	3750000
2L	m	CS:RF	0.052398999999999994	ID=AGAP004802;description=4-hydroxyphenylpyruvate dioxygenase [Source:UniProtKB/TrEMBL%3BAcc:Q7Q2T3]	3745921	3747552
2L	m	CS:RF	0.052398999999999994	ID=AGAP004803;description=unspecified product	3747632	3749568
2L	m	CS:RF	0.052398999999999994	ID=AGAP004804;description=unspecified product	3749873	3750905
2L	m	CS:RF	0.052398999999999994	ID=AGAP004805;description=unspecified product	3751358	3755000
2L	m	MS:CS	0.059066999999999995	ID=AGAP004802;description=4-hydroxyphenylpyruvate dioxygenase [Source:UniProtKB/TrEMBL%3BAcc:Q7Q2T3]	3745921	3747552
2L	m	MS:CS	0.059066999999999995	ID=AGAP004803;description=unspecified product	3747632	3749568
2L	m	MS:CS	0.059066999999999995	ID=AGAP004804;description=unspecified product	3749873	3750905
2L	m	MS:CS	0.059066999999999995	ID=AGAP004805;description=unspecified product	3751358	3755000
2L	m	CS:RF	0.056124999999999994	ID=AGAP004804;description=unspecified product	3750000	3750905
2L	m	CS:RF	0.056124999999999994	ID=AGAP004805;description=unspecified product	3751358	3760000
2L	m	MS:CS	0.068177	ID=AGAP004804;description=unspecified product	3750000	3750905
2L	m	MS:CS	0.068177	ID=AGAP004805;description=unspecified product	3751358	3760000
2L	m	CS:RF	0.056614	ID=AGAP004805;description=unspecified product	3755000	3765000
2L	m	MS:CS	0.071609	ID=AGAP004805;description=unspecified product	3755000	3765000
2L	m	CS:RF	0.050136	ID=AGAP004805;description=unspecified product	3760000	3770000
2L	m	MS:CS	0.059133	ID=AGAP004805;description=unspecified product	3760000	3770000
2L	m	CS:RF	0.043786	ID=AGAP004805;description=unspecified product	3765000	3775000
2L	m	MS:CS	0.049076999999999996	ID=AGAP004805;description=unspecified product	3765000	3775000
2L	m	CS:RF	0.052475999999999995	ID=AGAP004805;description=unspecified product	3770000	3778548
2L	m	CS:RF	0.052475999999999995	ID=AGAP004806;Name=GALE6;description=galectin 6	3779245	3780000
2L	m	MS:CS	0.061385999999999996	ID=AGAP004805;description=unspecified product	3770000	3778548
2L	m	MS:CS	0.061385999999999996	ID=AGAP004806;Name=GALE6;description=galectin 6	3779245	3780000
2L	m	CS:RF	0.068839	ID=AGAP004805;description=unspecified product	3775000	3778548
2L	m	CS:RF	0.068839	ID=AGAP004806;Name=GALE6;description=galectin 6	3779245	3780367
2L	m	CS:RF	0.068839	ID=AGAP004807;Name=GALE7;description=galectin 7	3780412	3781204
2L	m	DF:CS	0.037919999999999995	ID=AGAP004805;description=unspecified product	3775000	3778548
2L	m	DF:CS	0.037919999999999995	ID=AGAP004806;Name=GALE6;description=galectin 6	3779245	3780367
2L	m	DF:CS	0.037919999999999995	ID=AGAP004807;Name=GALE7;description=galectin 7	3780412	3781204
2L	m	MS:CS	0.078032	ID=AGAP004805;description=unspecified product	3775000	3778548
2L	m	MS:CS	0.078032	ID=AGAP004806;Name=GALE6;description=galectin 6	3779245	3780367
2L	m	MS:CS	0.078032	ID=AGAP004807;Name=GALE7;description=galectin 7	3780412	3781204
2L	m	CS:RF	0.060603	ID=AGAP004806;Name=GALE6;description=galectin 6	3780000	3780367
2L	m	CS:RF	0.060603	ID=AGAP004807;Name=GALE7;description=galectin 7	3780412	3781204
2L	m	MS:CS	0.072015	ID=AGAP004806;Name=GALE6;description=galectin 6	3780000	3780367
2L	m	MS:CS	0.072015	ID=AGAP004807;Name=GALE7;description=galectin 7	3780412	3781204
2L	m	CS:RF	0.041478999999999995	ID=AGAP004808;description=protease m1 zinc metalloprotease	3790242	3793242
2L	m	CS:RF	0.041478999999999995	ID=AGAP004809;Name=APN1;description=alanyl aminopeptidase N 1	3793554	3795000
2L	m	MS:CS	0.053416	ID=AGAP004808;description=protease m1 zinc metalloprotease	3790242	3793242
2L	m	MS:CS	0.053416	ID=AGAP004809;Name=APN1;description=alanyl aminopeptidase N 1	3793554	3795000
2L	m	CS:RF	0.049506999999999995	ID=AGAP004808;description=protease m1 zinc metalloprotease	3790242	3793242
2L	m	CS:RF	0.049506999999999995	ID=AGAP004809;Name=APN1;description=alanyl aminopeptidase N 1	3793554	3797323
2L	m	CS:RF	0.049506999999999995	ID=AGAP004810;Name=CTL3;description=C-type lectin (CTL)	3798556	3799428
2L	m	MS:CS	0.055103	ID=AGAP004808;description=protease m1 zinc metalloprotease	3790242	3793242
2L	m	MS:CS	0.055103	ID=AGAP004809;Name=APN1;description=alanyl aminopeptidase N 1	3793554	3797323
2L	m	MS:CS	0.055103	ID=AGAP004810;Name=CTL3;description=C-type lectin (CTL)	3798556	3799428
2L	m	CS:RF	0.049464	ID=AGAP004809;Name=APN1;description=alanyl aminopeptidase N 1	3795000	3797323
2L	m	CS:RF	0.049464	ID=AGAP004810;Name=CTL3;description=C-type lectin (CTL)	3798556	3799428
2L	m	CS:RF	0.049464	ID=AGAP004811;Name=CTL1;description=C-type lectin (CTL)	3800428	3801534
2L	m	CS:RF	0.049464	ID=AGAP004812;description=unspecified product	3803320	3805000
2L	m	MS:CS	0.068405	ID=AGAP004809;Name=APN1;description=alanyl aminopeptidase N 1	3795000	3797323
2L	m	MS:CS	0.068405	ID=AGAP004810;Name=CTL3;description=C-type lectin (CTL)	3798556	3799428
2L	m	MS:CS	0.068405	ID=AGAP004811;Name=CTL1;description=C-type lectin (CTL)	3800428	3801534
2L	m	MS:CS	0.068405	ID=AGAP004812;description=unspecified product	3803320	3805000
2L	m	CS:RF	0.054318	ID=AGAP004811;Name=CTL1;description=C-type lectin (CTL)	3800428	3801534
2L	m	CS:RF	0.054318	ID=AGAP004812;description=unspecified product	3803320	3808957
2L	m	MS:CS	0.088295	ID=AGAP004811;Name=CTL1;description=C-type lectin (CTL)	3800428	3801534
2L	m	MS:CS	0.088295	ID=AGAP004812;description=unspecified product	3803320	3808957
2L	m	CS:RF	0.046883999999999995	ID=AGAP004812;description=unspecified product	3805000	3808957
2L	m	MS:CS	0.048118999999999995	ID=AGAP004812;description=unspecified product	3805000	3808957
2L	m	CS:RF	0.054785	ID=AGAP004813;description=unspecified product	3818251	3818511
2L	m	CS:RF	0.099809	ID=AGAP004813;description=unspecified product	3818251	3818511
2L	m	MS:CS	0.081106	ID=AGAP004813;description=unspecified product	3818251	3818511
2L	m	CS:RF	0.080742	ID=AGAP004814;description=unspecified product	3825668	3826851
2L	m	MS:CS	0.073916	ID=AGAP004814;description=unspecified product	3825668	3826851
2L	m	CS:RF	0.040472999999999995	ID=AGAP004814;description=unspecified product	3825668	3826851
2L	m	CS:RF	0.040472999999999995	ID=AGAP004815;description=unspecified product	3831551	3831951
2L	m	CS:RF	0.037322	ID=AGAP004815;description=unspecified product	3831551	3831951
2L	m	CS:RF	0.037322	ID=AGAP004816;description=unspecified product	3839485	3840000
2L	m	CS:RF	0.043933	ID=AGAP004816;description=unspecified product	3839485	3840411
2L	m	CS:RF	0.043933	ID=AGAP004817;Name=lig;description=protein lingerer	3842964	3845000
2L	m	CS:RF	0.035117999999999996	ID=AGAP004816;description=unspecified product	3840000	3840411
2L	m	CS:RF	0.035117999999999996	ID=AGAP004817;Name=lig;description=protein lingerer	3842964	3850000
2L	m	CS:RF	0.034199	ID=AGAP004817;Name=lig;description=protein lingerer	3850000	3856049
2L	m	CS:RF	0.034199	ID=AGAP029845;description=unspecified product	3856166	3858208
2L	m	CS:RF	0.034199	ID=AGAP004818;Name=mRpS16;description=28S ribosomal protein S16%2C mitochondrial [Source:UniProtKB/TrEMBL%3BAcc:Q7Q2U5]	3858794	3859471
2L	m	CS:RF	0.042268	ID=AGAP004817;Name=lig;description=protein lingerer	3855000	3856049
2L	m	CS:RF	0.042268	ID=AGAP029845;description=unspecified product	3856166	3858208
2L	m	CS:RF	0.042268	ID=AGAP004818;Name=mRpS16;description=28S ribosomal protein S16%2C mitochondrial [Source:UniProtKB/TrEMBL%3BAcc:Q7Q2U5]	3858794	3859471
2L	m	CS:RF	0.042268	ID=AGAP004819;description=receptor expression-enhancing protein 5	3860781	3865000
2L	m	CS:RF	0.040167	ID=AGAP004819;description=receptor expression-enhancing protein 5	3860781	3870000
2L	m	CS:RF	0.034138	ID=AGAP004823;description=sprouty	3908101	3910000
2L	m	CS:RF	0.03659	ID=AGAP004823;description=sprouty	3908101	3915000
2L	m	CS:RF	0.037376	ID=AGAP004824;description=translation initiation factor 5B	3960000	3970000
2L	m	MS:CS	0.053486	ID=AGAP004824;description=translation initiation factor 5B	3960000	3970000
2L	m	CS:RF	0.054034	ID=AGAP004824;description=translation initiation factor 5B	3965000	3975000
2L	m	DF:CS	0.048559	ID=AGAP004824;description=translation initiation factor 5B	3965000	3975000
2L	m	MS:CS	0.061778	ID=AGAP004824;description=translation initiation factor 5B	3965000	3975000
2L	m	CS:RF	0.050810999999999995	ID=AGAP004824;description=translation initiation factor 5B	3970000	3980000
2L	m	DF:CS	0.04825	ID=AGAP004824;description=translation initiation factor 5B	3970000	3980000
2L	m	MS:CS	0.063934	ID=AGAP004824;description=translation initiation factor 5B	3970000	3980000
2L	m	CS:RF	0.041825999999999995	ID=AGAP004824;description=translation initiation factor 5B	3975000	3981152
2L	m	CS:RF	0.041825999999999995	ID=AGAP029342;description=unspecified product	3981764	3982678
2L	m	DF:CS	0.039616	ID=AGAP004824;description=translation initiation factor 5B	3975000	3981152
2L	m	DF:CS	0.039616	ID=AGAP029342;description=unspecified product	3981764	3982678
2L	m	MS:CS	0.065333	ID=AGAP004824;description=translation initiation factor 5B	3975000	3981152
2L	m	MS:CS	0.065333	ID=AGAP029342;description=unspecified product	3981764	3982678
2L	m	CS:RF	0.040922	ID=AGAP004825;description=unspecified product	3992274	3996433
2L	m	MS:CS	0.052368	ID=AGAP004825;description=unspecified product	3992274	3996433
2L	m	CS:RF	0.039053	ID=AGAP004825;description=unspecified product	3995000	3996433
2L	m	MS:CS	0.054960999999999996	ID=AGAP004825;description=unspecified product	3995000	3996433
2L	m	CS:RF	0.033555999999999996	ID=AGAP004827;description=unspecified product	4105000	4115000
2L	m	CS:RF	0.033521999999999996	ID=AGAP004827;description=unspecified product	4110000	4120000
2L	m	DF:CS	0.039282	ID=AGAP004835;description=unspecified product	4275000	4285000
2L	m	CS:RF	0.034654	ID=AGAP004846;Name=SCRB9;description=Class B Scavenger Receptor (CD36 domain).	4405000	4415000
2L	m	CS:RF	0.038149999999999996	ID=AGAP004865;Name=tun;description=Protein N-terminal glutamine amidohydrolase [Source:UniProtKB/Swiss-Prot%3BAcc:Q7Q968]	4610000	4620000
2L	m	DF:CS	0.054091	ID=AGAP004865;Name=tun;description=Protein N-terminal glutamine amidohydrolase [Source:UniProtKB/Swiss-Prot%3BAcc:Q7Q968]	4610000	4620000
2L	m	CS:RF	0.037008	ID=AGAP004865;Name=tun;description=Protein N-terminal glutamine amidohydrolase [Source:UniProtKB/Swiss-Prot%3BAcc:Q7Q968]	4615000	4621583
2L	m	DF:CS	0.046917999999999994	ID=AGAP004865;Name=tun;description=Protein N-terminal glutamine amidohydrolase [Source:UniProtKB/Swiss-Prot%3BAcc:Q7Q968]	4615000	4621583
2L	m	CS:RF	0.039806999999999995	ID=AGAP004881;description=bestrophin 2%2C3%2C4	4930000	4932889
2L	m	CS:RF	0.039806999999999995	ID=AGAP004882;description=transmembrane 9 superfamily member 3	4934985	4940000
2L	m	CS:RF	0.039806999999999995	ID=AGAP004883;description=unspecified product	4939315	4940000
2L	m	CS:RF	0.035641	ID=AGAP004890;description=ribose-phosphate pyrophosphokinase	4985000	4986660
2L	m	CS:RF	0.035641	ID=AGAP004891;description=metallophosphoesterase domain-containing protein 1	4986758	4988657
2L	m	CS:RF	0.038356999999999995	ID=AGAP004892;description=unspecified product	5010000	5020000
2L	m	CS:RF	0.038356999999999995	ID=AGAP004893;description=unspecified product	5018406	5019883
2L	m	CS:RF	0.035810999999999996	ID=AGAP004892;description=unspecified product	5015000	5025000
2L	m	CS:RF	0.035810999999999996	ID=AGAP004893;description=unspecified product	5018406	5019883
2L	m	MS:CS	0.046715	ID=AGAP004892;description=unspecified product	5030000	5040000
2L	m	DF:CS	0.039012	ID=AGAP004892;description=unspecified product	5035000	5042389
2L	m	MS:CS	0.056614	ID=AGAP004892;description=unspecified product	5035000	5042389
2L	m	CS:RF	0.040048	ID=AGAP004892;description=unspecified product	5040000	5042389
2L	m	DF:CS	0.04368	ID=AGAP004892;description=unspecified product	5040000	5042389
2L	m	MS:CS	0.051209	ID=AGAP004892;description=unspecified product	5040000	5042389
2L	m	CS:RF	0.039331	ID=AGAP005072;description=unspecified product	9545863	9550849
2L	m	DF:CS	0.042665999999999996	ID=AGAP005866;description=glutamate decarboxylase	22670000	22674320
2L	m	DF:CS	0.042665999999999996	ID=AGAP005869;description=unspecified product	22677296	22680000
2L	m	CS:RF	0.041275	ID=AGAP005870;description=unspecified product	22690000	22700000
2L	m	CS:RF	0.0347	ID=AGAP006020;description=tryptophan 5-monooxygenase	24906910	24910000
2L	m	CS:RF	0.034353	ID=AGAP006020;description=tryptophan 5-monooxygenase	24906910	24911976
2L	m	CS:RF	0.03517	ID=AGAP006025;description=Ras-like protein family member	25160979	25165000
2L	m	CS:RF	0.038638	ID=AGAP006025;description=Ras-like protein family member	25160979	25167347
2L	m	CS:RF	0.043782	ID=AGAP006025;description=Ras-like protein family member	25165000	25167347
2L	m	CS:RF	0.043782	ID=AGAP006026;description=unspecified product	25174466	25175000
2L	m	CS:RF	0.041946	ID=AGAP006026;description=unspecified product	25174466	25180000
2L	m	CS:RF	0.033818	ID=AGAP006028;Name=Rdl;description=GABA-gated chloride channel subunit	25415000	25425000
2L	m	CS:RF	0.046036999999999995	ID=AGAP006028;Name=Rdl;description=GABA-gated chloride channel subunit	25420000	25430000
2L	m	CS:RF	0.04537	ID=AGAP006028;Name=Rdl;description=GABA-gated chloride channel subunit	25425000	25434556
2L	m	CS:RF	0.049073	ID=AGAP006028;Name=Rdl;description=GABA-gated chloride channel subunit	25430000	25434556
2L	m	CS:RF	0.053849999999999995	ID=AGAP006029;description=unspecified product	25447418	25448405
2L	m	CS:RF	0.053849999999999995	ID=AGAP006030;Name=mfrn;description=Mitoferrin [Source:UniProtKB/TrEMBL%3BAcc:A0A1S4GRT4]	25448585	25450000
2L	m	CS:RF	0.051171999999999995	ID=AGAP006029;description=unspecified product	25447418	25448405
2L	m	CS:RF	0.051171999999999995	ID=AGAP006030;Name=mfrn;description=Mitoferrin [Source:UniProtKB/TrEMBL%3BAcc:A0A1S4GRT4]	25448585	25455000
2L	m	CS:RF	0.046518	ID=AGAP006030;Name=mfrn;description=Mitoferrin [Source:UniProtKB/TrEMBL%3BAcc:A0A1S4GRT4]	25450000	25460000
2L	m	CS:RF	0.039459	ID=AGAP006030;Name=mfrn;description=Mitoferrin [Source:UniProtKB/TrEMBL%3BAcc:A0A1S4GRT4]	25455000	25461509
2L	m	CS:RF	0.039459	ID=AGAP006031;description=nuclear pore complex protein Nup54	25462491	25465000
2L	m	CS:RF	0.039459	ID=AGAP006032;description=unspecified product	25462778	25463951
2L	m	CS:RF	0.044814	ID=AGAP006030;Name=mfrn;description=Mitoferrin [Source:UniProtKB/TrEMBL%3BAcc:A0A1S4GRT4]	25460000	25461509
2L	m	CS:RF	0.044814	ID=AGAP006031;description=nuclear pore complex protein Nup54	25462491	25466768
2L	m	CS:RF	0.044814	ID=AGAP006032;description=unspecified product	25462778	25463951
2L	m	CS:RF	0.044814	ID=AGAP006033;description=unspecified product	25466906	25468254
2L	m	CS:RF	0.044814	ID=AGAP006034;description=unspecified product	25469061	25470000
2L	m	CS:RF	0.047500999999999995	ID=AGAP006031;description=nuclear pore complex protein Nup54	25465000	25466768
2L	m	CS:RF	0.047500999999999995	ID=AGAP006033;description=unspecified product	25466906	25468254
2L	m	CS:RF	0.047500999999999995	ID=AGAP006034;description=unspecified product	25469061	25475000
2L	m	CS:RF	0.034499	ID=AGAP006034;description=unspecified product	25470000	25480000
2L	m	CS:RF	0.034415	ID=AGAP006034;description=unspecified product	25475000	25484977
2L	m	CS:RF	0.034849	ID=AGAP006034;description=unspecified product	25480000	25484977
2L	m	MS:RF	0.051816	ID=AGAP006060;description=unspecified product	25928498	25928942
2L	m	MS:RF	0.051816	ID=AGAP006061;description=unspecified product	25930982	25935000
2L	m	MS:DF	0.054356999999999996	ID=AGAP006345;description=unspecified product	30093121	30095000
2L	m	MS:DF	0.059738	ID=AGAP006345;description=unspecified product	30093121	30100000
2L	m	MS:RF	0.056132999999999995	ID=AGAP006656;description=RNA-binding protein Musashi	35985000	35995000
2L	m	MS:CS	0.045575	ID=AGAP006700;Name=COEAE8O;description=carboxylesterase alpha esterase	36950426	36952313
2L	m	MS:CS	0.047646	ID=AGAP006700;Name=COEAE8O;description=carboxylesterase alpha esterase	36950426	36952313
2L	m	MS:CS	0.049643	ID=AGAP006701;description=unspecified product	37015106	37018053
2L	m	CS:RF	0.041205	ID=AGAP006701;description=unspecified product	37015106	37018053
2L	m	DF:CS	0.043894999999999997	ID=AGAP006701;description=unspecified product	37015106	37018053
2L	m	MS:CS	0.056939	ID=AGAP006701;description=unspecified product	37015106	37018053
2L	m	CS:RF	0.041836	ID=AGAP006702;description=unspecified product	37071278	37075000
2L	m	DF:CS	0.044489999999999995	ID=AGAP006702;description=unspecified product	37071278	37075000
2L	m	MS:CS	0.056285999999999996	ID=AGAP006702;description=unspecified product	37071278	37075000
2L	m	MS:CS	0.051564	ID=AGAP006702;description=unspecified product	37071278	37079246
2L	m	MS:CS	0.049587	ID=AGAP006702;description=unspecified product	37075000	37079246
2L	m	CS:RF	0.03596	ID=AGAP006703;description=amiloride-sensitive sodium channel	37090000	37091803
2L	m	CS:RF	0.03596	ID=AGAP006704;description=amiloride-sensitive sodium channel	37092454	37094562
2L	m	CS:RF	0.03596	ID=AGAP006705;description=unspecified product	37094730	37100000
2L	m	DF:CS	0.04052	ID=AGAP006703;description=amiloride-sensitive sodium channel	37090000	37091803
2L	m	DF:CS	0.04052	ID=AGAP006704;description=amiloride-sensitive sodium channel	37092454	37094562
2L	m	DF:CS	0.04052	ID=AGAP006705;description=unspecified product	37094730	37100000
2L	m	MS:CS	0.068227	ID=AGAP006703;description=amiloride-sensitive sodium channel	37090000	37091803
2L	m	MS:CS	0.068227	ID=AGAP006704;description=amiloride-sensitive sodium channel	37092454	37094562
2L	m	MS:CS	0.068227	ID=AGAP006705;description=unspecified product	37094730	37100000
2L	m	MS:CS	0.064628	ID=AGAP006705;description=unspecified product	37095000	37105000
2L	m	MS:CS	0.053249	ID=AGAP006705;description=unspecified product	37100000	37109309
2L	m	DF:CS	0.039996	ID=AGAP006705;description=unspecified product	37105000	37109309
2L	m	DF:CS	0.039996	ID=AGAP006706;description=unspecified product	37112415	37113213
2L	m	DF:CS	0.039996	ID=AGAP006707;description=serine-type enodpeptidase	37114537	37115000
2L	m	MS:CS	0.061515999999999994	ID=AGAP006705;description=unspecified product	37105000	37109309
2L	m	MS:CS	0.061515999999999994	ID=AGAP006706;description=unspecified product	37112415	37113213
2L	m	MS:CS	0.061515999999999994	ID=AGAP006707;description=serine-type enodpeptidase	37114537	37115000
2L	m	DF:CS	0.046397	ID=AGAP006706;description=unspecified product	37112415	37113213
2L	m	DF:CS	0.046397	ID=AGAP006707;description=serine-type enodpeptidase	37114537	37115716
2L	m	DF:CS	0.046397	ID=AGAP006708;description=unspecified product	37116447	37118358
2L	m	DF:CS	0.046397	ID=AGAP006709;Name=CHYM1;description=Chymotrypsin-1 [Source:UniProtKB/Swiss-Prot%3BAcc:Q27289]	37118475	37119488
2L	m	MS:CS	0.072383	ID=AGAP006706;description=unspecified product	37112415	37113213
2L	m	MS:CS	0.072383	ID=AGAP006707;description=serine-type enodpeptidase	37114537	37115716
2L	m	MS:CS	0.072383	ID=AGAP006708;description=unspecified product	37116447	37118358
2L	m	MS:CS	0.072383	ID=AGAP006709;Name=CHYM1;description=Chymotrypsin-1 [Source:UniProtKB/Swiss-Prot%3BAcc:Q27289]	37118475	37119488
2L	m	DF:CS	0.039823	ID=AGAP006707;description=serine-type enodpeptidase	37115000	37115716
2L	m	DF:CS	0.039823	ID=AGAP006708;description=unspecified product	37116447	37118358
2L	m	DF:CS	0.039823	ID=AGAP006709;Name=CHYM1;description=Chymotrypsin-1 [Source:UniProtKB/Swiss-Prot%3BAcc:Q27289]	37118475	37119488
2L	m	DF:CS	0.039823	ID=AGAP006710;Name=CHYM2;description=chymotrypsin	37122149	37123243
2L	m	DF:CS	0.039823	ID=AGAP029371;description=unspecified product	37123794	37125000
2L	m	MS:CS	0.06478	ID=AGAP006707;description=serine-type enodpeptidase	37115000	37115716
2L	m	MS:CS	0.06478	ID=AGAP006708;description=unspecified product	37116447	37118358
2L	m	MS:CS	0.06478	ID=AGAP006709;Name=CHYM1;description=Chymotrypsin-1 [Source:UniProtKB/Swiss-Prot%3BAcc:Q27289]	37118475	37119488
2L	m	MS:CS	0.06478	ID=AGAP006710;Name=CHYM2;description=chymotrypsin	37122149	37123243
2L	m	MS:CS	0.06478	ID=AGAP029371;description=unspecified product	37123794	37125000
2L	m	MS:CS	0.048202999999999996	ID=AGAP006710;Name=CHYM2;description=chymotrypsin	37122149	37123243
2L	m	MS:CS	0.048202999999999996	ID=AGAP029371;description=unspecified product	37123794	37125291
2L	m	MS:CS	0.048202999999999996	ID=AGAP006711;Name=chym3;description=Chymotrypsin-2 [Source:UniProtKB/Swiss-Prot%3BAcc:Q17025]	37127132	37128206
2L	m	MS:CS	0.049261	ID=AGAP029371;description=unspecified product	37125000	37125291
2L	m	MS:CS	0.049261	ID=AGAP006711;Name=chym3;description=Chymotrypsin-2 [Source:UniProtKB/Swiss-Prot%3BAcc:Q17025]	37127132	37128206
2L	m	MS:CS	0.049261	ID=AGAP006712;description=BTB domain-containing protein [Source:UniProtKB/TrEMBL%3BAcc:A0A1S4GT02]	37130117	37131826
2L	m	MS:CS	0.051087999999999995	ID=AGAP006712;description=BTB domain-containing protein [Source:UniProtKB/TrEMBL%3BAcc:A0A1S4GT02]	37130117	37131826
2L	m	MS:CS	0.051087999999999995	ID=AGAP006713;description=Gustatory receptor [Source:UniProtKB/TrEMBL%3BAcc:Q7PF18]	37135752	37137723
2L	m	MS:CS	0.051087999999999995	ID=AGAP029046;description=unspecified product	37137709	37138217
2L	m	MS:CS	0.051087999999999995	ID=AGAP006714;description=BTB/POZ domain-containing protein 9	37138443	37140000
2L	m	CS:RF	0.034659999999999996	ID=AGAP006713;description=Gustatory receptor [Source:UniProtKB/TrEMBL%3BAcc:Q7PF18]	37135752	37137723
2L	m	CS:RF	0.034659999999999996	ID=AGAP029046;description=unspecified product	37137709	37138217
2L	m	CS:RF	0.034659999999999996	ID=AGAP006714;description=BTB/POZ domain-containing protein 9	37138443	37140944
2L	m	CS:RF	0.034659999999999996	ID=AGAP006715;description=serine/threonine-protein kinase OSR1/STK39	37141798	37145000
2L	m	MS:CS	0.060375	ID=AGAP006713;description=Gustatory receptor [Source:UniProtKB/TrEMBL%3BAcc:Q7PF18]	37135752	37137723
2L	m	MS:CS	0.060375	ID=AGAP029046;description=unspecified product	37137709	37138217
2L	m	MS:CS	0.060375	ID=AGAP006714;description=BTB/POZ domain-containing protein 9	37138443	37140944
2L	m	MS:CS	0.060375	ID=AGAP006715;description=serine/threonine-protein kinase OSR1/STK39	37141798	37145000
2L	m	CS:RF	0.034939	ID=AGAP006714;description=BTB/POZ domain-containing protein 9	37140000	37140944
2L	m	CS:RF	0.034939	ID=AGAP006715;description=serine/threonine-protein kinase OSR1/STK39	37141798	37146986
2L	m	CS:RF	0.034939	ID=AGAP006716;Name=Gr27;description=gustatory receptor 27	37148677	37150000
2L	m	MS:CS	0.062846	ID=AGAP006714;description=BTB/POZ domain-containing protein 9	37140000	37140944
2L	m	MS:CS	0.062846	ID=AGAP006715;description=serine/threonine-protein kinase OSR1/STK39	37141798	37146986
2L	m	MS:CS	0.062846	ID=AGAP006716;Name=Gr27;description=gustatory receptor 27	37148677	37150000
2L	m	MS:CS	0.054236	ID=AGAP006715;description=serine/threonine-protein kinase OSR1/STK39	37145000	37146986
2L	m	MS:CS	0.054236	ID=AGAP006716;Name=Gr27;description=gustatory receptor 27	37148677	37150060
2L	m	MS:CS	0.054236	ID=AGAP006717;Name=Gr26;description=gustatory receptor 26	37150360	37152373
2L	m	MS:CS	0.054236	ID=AGAP006718;description=excitatory amino acid transporter 2 isoform 2	37153063	37155000
2L	m	MS:CS	0.054247	ID=AGAP006716;Name=Gr27;description=gustatory receptor 27	37150000	37150060
2L	m	MS:CS	0.054247	ID=AGAP006717;Name=Gr26;description=gustatory receptor 26	37150360	37152373
2L	m	MS:CS	0.054247	ID=AGAP006718;description=excitatory amino acid transporter 2 isoform 2	37153063	37158486
2L	m	MS:CS	0.057756999999999996	ID=AGAP006718;description=excitatory amino acid transporter 2 isoform 2	37155000	37158486
2L	m	MS:CS	0.057756999999999996	ID=AGAP006719;description=unspecified product	37160410	37161583
2L	m	MS:CS	0.057756999999999996	ID=AGAP006720;description=unspecified product	37162048	37165000
2L	m	MS:CS	0.061083	ID=AGAP006719;description=unspecified product	37160410	37161583
2L	m	MS:CS	0.061083	ID=AGAP006720;description=unspecified product	37162048	37166329
2L	m	MS:CS	0.061083	ID=AGAP006721;description=unspecified product	37168412	37170000
2L	m	MS:CS	0.05488	ID=AGAP006720;description=unspecified product	37165000	37166329
2L	m	MS:CS	0.05488	ID=AGAP006721;description=unspecified product	37168412	37175000
2L	m	MS:CS	0.050906	ID=AGAP006721;description=unspecified product	37180000	37190000
2L	m	MS:CS	0.057486999999999996	ID=AGAP006721;description=unspecified product	37185000	37195000
2L	m	MS:CS	0.057415	ID=AGAP006721;description=unspecified product	37190000	37200000
2L	m	MS:CS	0.061224	ID=AGAP006721;description=unspecified product	37195000	37205000
2L	m	MS:CS	0.056745	ID=AGAP006721;description=unspecified product	37200000	37210000
2L	m	MS:CS	0.04806	ID=AGAP006721;description=unspecified product	37205000	37215000
2L	m	MS:CS	0.048093	ID=AGAP006721;description=unspecified product	37210000	37220000
2L	m	MS:CS	0.052219999999999996	ID=AGAP006721;description=unspecified product	37215000	37225000
2L	m	CS:RF	0.041527	ID=AGAP006721;description=unspecified product	37220000	37230000
2L	m	MS:CS	0.061633999999999994	ID=AGAP006721;description=unspecified product	37220000	37230000
2L	m	CS:RF	0.035639	ID=AGAP006721;description=unspecified product	37225000	37235000
2L	m	CS:RF	0.035639	ID=AGAP006722;description=unspecified product	37233247	37233886
2L	m	MS:CS	0.071773	ID=AGAP006721;description=unspecified product	37225000	37235000
2L	m	MS:CS	0.071773	ID=AGAP006722;description=unspecified product	37233247	37233886
2L	m	MS:CS	0.070117	ID=AGAP006721;description=unspecified product	37230000	37240000
2L	m	MS:CS	0.070117	ID=AGAP006722;description=unspecified product	37233247	37233886
2L	m	MS:CS	0.059872999999999996	ID=AGAP006721;description=unspecified product	37235000	37245000
2L	m	MS:CS	0.057213999999999994	ID=AGAP006721;description=unspecified product	37240000	37246248
2L	m	CS:RF	0.03551	ID=AGAP006721;description=unspecified product	37245000	37246248
2L	m	MS:CS	0.05694	ID=AGAP006721;description=unspecified product	37245000	37246248
2L	m	MS:CS	0.046530999999999996	ID=AGAP006723;Name=COEAE2G;description=carboxylesterase	37282152	37285191
2L	m	MS:CS	0.046530999999999996	ID=AGAP006724;Name=COEAE3G;description=carboxylesterase	37285915	37288160
2L	m	MS:CS	0.046530999999999996	ID=AGAP006725;Name=COEAE3H;description=carboxylesterase alpha esterase	37288762	37290000
2L	m	CS:RF	0.034643	ID=AGAP029693;description=unspecified product	37340883	37344083
2L	m	DF:CS	0.039403	ID=AGAP029693;description=unspecified product	37340883	37344083
2L	m	MS:CS	0.063412	ID=AGAP029693;description=unspecified product	37340883	37344083
2L	m	DF:CS	0.040269	ID=AGAP029693;description=unspecified product	37340883	37344083
2L	m	DF:RF	0.037385	ID=AGAP029693;description=unspecified product	37340883	37344083
2L	m	MS:CS	0.055349999999999996	ID=AGAP029693;description=unspecified product	37340883	37344083
2L	m	MS:DF	0.05087	ID=AGAP029695;description=unspecified product	37352014	37355000
2L	m	MS:CS	0.051899	ID=AGAP029694;description=unspecified product	37383189	37385000
2L	m	DF:RF	0.055082	ID=AGAP006794;description=unspecified product	38510000	38520000
2L	m	DF:RF	0.088226	ID=AGAP006794;description=unspecified product	38515000	38525000
2L	m	CS:RF	0.037328	ID=AGAP007191;description=unspecified product	44177174	44177431
2L	m	CS:RF	0.037328	ID=AGAP007192;description=unspecified product	44180300	44180557
2L	m	CS:RF	0.037328	ID=AGAP007193;description=unspecified product	44183630	44183887
2L	m	CS:RF	0.043743	ID=AGAP007192;description=unspecified product	44180300	44180557
2L	m	CS:RF	0.043743	ID=AGAP007193;description=unspecified product	44183630	44183887
2L	m	CS:RF	0.043743	ID=AGAP007194;description=unspecified product	44185149	44185376
2L	m	CS:RF	0.043743	ID=AGAP029347;description=unspecified product	44186452	44186718
2L	m	CS:RF	0.043743	ID=AGAP007195;description=unspecified product	44188749	44189000
2L	m	CS:RF	0.034558	ID=AGAP007194;description=unspecified product	44185149	44185376
2L	m	CS:RF	0.034558	ID=AGAP029347;description=unspecified product	44186452	44186718
2L	m	CS:RF	0.034558	ID=AGAP007195;description=unspecified product	44188749	44189000
2L	m	CS:RF	0.034558	ID=AGAP007196;description=unspecified product	44191299	44191583
2L	m	CS:RF	0.034558	ID=AGAP007197;description=Niemann-Pick Type C-2	44192386	44192868
2L	m	CS:RF	0.034558	ID=AGAP007198;description=unspecified product	44193295	44195000
2L	m	DF:RF	0.037308	ID=AGAP007235;description=unspecified product	44434229	44434426
3R	m	CS:RF	0.044885999999999995	ID=AGAP007734;description=unspecified product	57849	60000
3R	m	CS:RF	0.038139	ID=AGAP007734;description=unspecified product	57849	62977
3R	m	CS:RF	0.036351999999999995	ID=AGAP007736;description=unspecified product	95000	105000
3R	m	CS:RF	0.037942	ID=AGAP007736;description=unspecified product	100000	110000
3R	m	DF:RF	0.048208999999999995	ID=AGAP007759;Name=dpr2;description=defective proboscis extension response 2	360000	370000
3R	m	CS:RF	0.034228999999999996	ID=AGAP008018;Name=CYP12F4;description=cytochrome P450	4318846	4320000
3R	m	CS:RF	0.034430999999999996	ID=AGAP008018;Name=CYP12F4;description=cytochrome P450	4320000	4320925
3R	m	CS:RF	0.034430999999999996	ID=AGAP008019;Name=CYP12F3;description=cytochrome P450	4321507	4323866
3R	m	CS:RF	0.034430999999999996	ID=AGAP008020;Name=CYP12F2;description=cytochrome P450	4324183	4326568
3R	m	CS:RF	0.034430999999999996	ID=AGAP008022;Name=CYP12F1;description=cytochrome P450	4326728	4328812
3R	m	CS:RF	0.036106	ID=AGAP008020;Name=CYP12F2;description=cytochrome P450	4325000	4326568
3R	m	CS:RF	0.036106	ID=AGAP008022;Name=CYP12F1;description=cytochrome P450	4326728	4328812
3R	m	CS:RF	0.040667999999999996	ID=AGAP008025;description=Homeobox protein engrailed-like [Source:UniProtKB/TrEMBL%3BAcc:A0A1S4GX23]	4415988	4425000
3R	m	CS:RF	0.036004999999999995	ID=AGAP008025;description=Homeobox protein engrailed-like [Source:UniProtKB/TrEMBL%3BAcc:A0A1S4GX23]	4420000	4430000
3R	m	CS:RF	0.035442999999999995	ID=AGAP008025;description=Homeobox protein engrailed-like [Source:UniProtKB/TrEMBL%3BAcc:A0A1S4GX23]	4435000	4445000
3R	m	CS:RF	0.038858	ID=AGAP008025;description=Homeobox protein engrailed-like [Source:UniProtKB/TrEMBL%3BAcc:A0A1S4GX23]	4440000	4450000
3R	m	CS:RF	0.03374	ID=AGAP008025;description=Homeobox protein engrailed-like [Source:UniProtKB/TrEMBL%3BAcc:A0A1S4GX23]	4445000	4455000
3R	m	CS:RF	0.038905999999999996	ID=AGAP008025;description=Homeobox protein engrailed-like [Source:UniProtKB/TrEMBL%3BAcc:A0A1S4GX23]	4455000	4465000
3R	m	CS:RF	0.041409	ID=AGAP008025;description=Homeobox protein engrailed-like [Source:UniProtKB/TrEMBL%3BAcc:A0A1S4GX23]	4460000	4470000
3R	m	CS:RF	0.033564	ID=AGAP008025;description=Homeobox protein engrailed-like [Source:UniProtKB/TrEMBL%3BAcc:A0A1S4GX23]	4465000	4475000
3R	m	MS:CS	0.047771	ID=AGAP013724;Name=SG7c;description=salivary gland protein 7-like 3	6960223	6960891
3R	m	MS:CS	0.047771	ID=AGAP008215;Name=SG7b;description=salivary gland protein 7-like	6961084	6961708
3R	m	MS:CS	0.047771	ID=AGAP008216;Name=SG7;description=salivary gland protein 7	6962517	6963258
3R	m	MS:CS	0.046991	ID=AGAP013724;Name=SG7c;description=salivary gland protein 7-like 3	6960223	6960891
3R	m	MS:CS	0.046991	ID=AGAP008215;Name=SG7b;description=salivary gland protein 7-like	6961084	6961708
3R	m	MS:CS	0.046991	ID=AGAP008216;Name=SG7;description=salivary gland protein 7	6962517	6963258
3R	m	CS:RF	0.051004	ID=AGAP029621;description=Tetraspanin [Source:UniProtKB/TrEMBL%3BAcc:Q5TQJ1]	11825000	11835000
3R	m	CS:RF	0.051004	ID=AGAP008525;description=unspecified product	11825072	11827223
3R	m	CS:RF	0.051004	ID=AGAP008526;description=dynein light chain 1%2C axonemal	11829704	11830494
3R	m	DF:CS	0.047719	ID=AGAP029621;description=Tetraspanin [Source:UniProtKB/TrEMBL%3BAcc:Q5TQJ1]	11825000	11835000
3R	m	DF:CS	0.047719	ID=AGAP008525;description=unspecified product	11825072	11827223
3R	m	DF:CS	0.047719	ID=AGAP008526;description=dynein light chain 1%2C axonemal	11829704	11830494
3R	m	MS:CS	0.062942	ID=AGAP029621;description=Tetraspanin [Source:UniProtKB/TrEMBL%3BAcc:Q5TQJ1]	11825000	11835000
3R	m	MS:CS	0.062942	ID=AGAP008525;description=unspecified product	11825072	11827223
3R	m	MS:CS	0.062942	ID=AGAP008526;description=dynein light chain 1%2C axonemal	11829704	11830494
3R	m	CS:RF	0.048583999999999995	ID=AGAP029621;description=Tetraspanin [Source:UniProtKB/TrEMBL%3BAcc:Q5TQJ1]	11830000	11840000
3R	m	CS:RF	0.048583999999999995	ID=AGAP008526;description=dynein light chain 1%2C axonemal	11830000	11830494
3R	m	DF:RF	0.092914	ID=AGAP029621;description=Tetraspanin [Source:UniProtKB/TrEMBL%3BAcc:Q5TQJ1]	11830000	11840000
3R	m	DF:RF	0.092914	ID=AGAP008526;description=dynein light chain 1%2C axonemal	11830000	11830494
3R	m	MS:CS	0.069147	ID=AGAP029621;description=Tetraspanin [Source:UniProtKB/TrEMBL%3BAcc:Q5TQJ1]	11830000	11840000
3R	m	MS:CS	0.069147	ID=AGAP008526;description=dynein light chain 1%2C axonemal	11830000	11830494
3R	m	MS:DF	0.075557	ID=AGAP029621;description=Tetraspanin [Source:UniProtKB/TrEMBL%3BAcc:Q5TQJ1]	11830000	11840000
3R	m	MS:DF	0.075557	ID=AGAP008526;description=dynein light chain 1%2C axonemal	11830000	11830494
3R	m	MS:RF	0.10435399999999999	ID=AGAP029621;description=Tetraspanin [Source:UniProtKB/TrEMBL%3BAcc:Q5TQJ1]	11830000	11840000
3R	m	MS:RF	0.10435399999999999	ID=AGAP008526;description=dynein light chain 1%2C axonemal	11830000	11830494
3R	m	CS:RF	0.039318	ID=AGAP009389;description=unspecified product	32030000	32040000
3R	m	CS:RF	0.039318	ID=AGAP009390;Name=Or53;description=odorant receptor 53	32030015	32031375
3R	m	CS:RF	0.039318	ID=AGAP009391;Name=Or30;description=odorant receptor 30	32031703	32033093
3R	m	CS:RF	0.039318	ID=AGAP009392;Name=Or46;description=odorant receptor 46	32033307	32034744
3R	m	CS:RF	0.039318	ID=AGAP009393;Name=Or47;description=odorant receptor 47	32036388	32037837
3R	m	CS:RF	0.039318	ID=AGAP009394;Name=Or16;description=odorant receptor 16	32038179	32039618
3R	m	MS:RF	0.055522999999999996	ID=AGAP009389;description=unspecified product	32030000	32040000
3R	m	MS:RF	0.055522999999999996	ID=AGAP009390;Name=Or53;description=odorant receptor 53	32030015	32031375
3R	m	MS:RF	0.055522999999999996	ID=AGAP009391;Name=Or30;description=odorant receptor 30	32031703	32033093
3R	m	MS:RF	0.055522999999999996	ID=AGAP009392;Name=Or46;description=odorant receptor 46	32033307	32034744
3R	m	MS:RF	0.055522999999999996	ID=AGAP009393;Name=Or47;description=odorant receptor 47	32036388	32037837
3R	m	MS:RF	0.055522999999999996	ID=AGAP009394;Name=Or16;description=odorant receptor 16	32038179	32039618
3R	m	CS:RF	0.05842	ID=AGAP009406;description=unspecified product	32320000	32321060
3R	m	CS:RF	0.05842	ID=AGAP009407;description=1-acyl-sn-glycerol-3-phosphate acyltransferase alpha	32321139	32324931
3R	m	CS:RF	0.05842	ID=AGAP009414;description=1-acyl-sn-glycerol-3-phosphate acyltransferase alpha	32325864	32330000
3R	m	CS:RF	0.05842	ID=AGAP009408;Name=Or14;description=odorant receptor 14	32329771	32330000
3R	m	CS:RF	0.08128	ID=AGAP009414;description=1-acyl-sn-glycerol-3-phosphate acyltransferase alpha	32325864	32335000
3R	m	CS:RF	0.08128	ID=AGAP009408;Name=Or14;description=odorant receptor 14	32329771	32331315
3R	m	CS:RF	0.08128	ID=AGAP009409;Name=Or51;description=odorant receptor 51	32332298	32334098
3R	m	CS:RF	0.08128	ID=AGAP009410;Name=Or18;description=odorant receptor 18	32334341	32335000
3R	m	DF:CS	0.039708	ID=AGAP009414;description=1-acyl-sn-glycerol-3-phosphate acyltransferase alpha	32325864	32335000
3R	m	DF:CS	0.039708	ID=AGAP009408;Name=Or14;description=odorant receptor 14	32329771	32331315
3R	m	DF:CS	0.039708	ID=AGAP009409;Name=Or51;description=odorant receptor 51	32332298	32334098
3R	m	DF:CS	0.039708	ID=AGAP009410;Name=Or18;description=odorant receptor 18	32334341	32335000
3R	m	CS:RF	0.065279	ID=AGAP009414;description=1-acyl-sn-glycerol-3-phosphate acyltransferase alpha	32330000	32340000
3R	m	CS:RF	0.065279	ID=AGAP009408;Name=Or14;description=odorant receptor 14	32330000	32331315
3R	m	CS:RF	0.065279	ID=AGAP009409;Name=Or51;description=odorant receptor 51	32332298	32334098
3R	m	CS:RF	0.065279	ID=AGAP009410;Name=Or18;description=odorant receptor 18	32334341	32335846
3R	m	CS:RF	0.065279	ID=AGAP009411;Name=Or20;description=odorant receptor 20	32336311	32337725
3R	m	CS:RF	0.065279	ID=AGAP029705;Name=Or50;description=odorant receptor 50	32338419	32340000
3R	m	CS:RF	0.055257999999999995	ID=AGAP009414;description=1-acyl-sn-glycerol-3-phosphate acyltransferase alpha	32335000	32345000
3R	m	CS:RF	0.055257999999999995	ID=AGAP009410;Name=Or18;description=odorant receptor 18	32335000	32335846
3R	m	CS:RF	0.055257999999999995	ID=AGAP009411;Name=Or20;description=odorant receptor 20	32336311	32337725
3R	m	CS:RF	0.055257999999999995	ID=AGAP029705;Name=Or50;description=odorant receptor 50	32338419	32340467
3R	m	CS:RF	0.107572	ID=AGAP009414;description=1-acyl-sn-glycerol-3-phosphate acyltransferase alpha	32340000	32350000
3R	m	CS:RF	0.107572	ID=AGAP029705;Name=Or50;description=odorant receptor 50	32340000	32340467
3R	m	DF:RF	0.042251	ID=AGAP009414;description=1-acyl-sn-glycerol-3-phosphate acyltransferase alpha	32340000	32350000
3R	m	DF:RF	0.042251	ID=AGAP029705;Name=Or50;description=odorant receptor 50	32340000	32340467
3R	m	MS:RF	0.066687	ID=AGAP009414;description=1-acyl-sn-glycerol-3-phosphate acyltransferase alpha	32340000	32350000
3R	m	MS:RF	0.066687	ID=AGAP029705;Name=Or50;description=odorant receptor 50	32340000	32340467
3R	m	CS:RF	0.077843	ID=AGAP009414;description=1-acyl-sn-glycerol-3-phosphate acyltransferase alpha	32345000	32355000
3R	m	CS:RF	0.077843	ID=AGAP029499;Name=Or21;description=odorant receptor 21	32353791	32355000
3R	m	DF:CS	0.098618	ID=AGAP009414;description=1-acyl-sn-glycerol-3-phosphate acyltransferase alpha	32345000	32355000
3R	m	DF:CS	0.098618	ID=AGAP029499;Name=Or21;description=odorant receptor 21	32353791	32355000
3R	m	CS:RF	0.039742	ID=AGAP009414;description=1-acyl-sn-glycerol-3-phosphate acyltransferase alpha	32350000	32359136
3R	m	CS:RF	0.039742	ID=AGAP029499;Name=Or21;description=odorant receptor 21	32353791	32356546
3R	m	DF:CS	0.04504	ID=AGAP009414;description=1-acyl-sn-glycerol-3-phosphate acyltransferase alpha	32350000	32359136
3R	m	DF:CS	0.04504	ID=AGAP029499;Name=Or21;description=odorant receptor 21	32353791	32356546
3R	m	CS:RF	0.058024	ID=AGAP009416;description=unspecified product	32470000	32480000
3R	m	DF:RF	0.052156	ID=AGAP009416;description=unspecified product	32470000	32480000
3R	m	MS:CS	0.053441999999999996	ID=AGAP009416;description=unspecified product	32470000	32480000
3R	m	CS:RF	0.041574	ID=AGAP009416;description=unspecified product	32475000	32485000
3R	m	DF:RF	0.041032	ID=AGAP009416;description=unspecified product	32475000	32485000
3R	m	CS:RF	0.035380999999999996	ID=AGAP009417;description=unspecified product	32530000	32540000
3R	m	DF:RF	0.060391	ID=AGAP009417;description=unspecified product	32530000	32540000
3R	m	DF:CS	0.047298	ID=AGAP009670;Name=SRPN4;description=serine protease inhibitor (serpin) 4	38150000	38154470
3R	m	DF:CS	0.044607	ID=AGAP029418;description=unspecified product	40490264	40491394
3R	m	CS:RF	0.035535	ID=AGAP029558;description=Protein Wnt [Source:UniProtKB/TrEMBL%3BAcc:A0A453Z016]	41875000	41881280
3R	m	DF:RF	0.040945999999999996	ID=AGAP010095;Name=CPR82;description=cuticular protein RR-2 family 82	49071967	49073130
3R	m	CS:RF	0.034038	ID=AGAP010115;description=unspecified product	49201849	49207894
3R	m	MS:CS	0.046050999999999995	ID=AGAP010162;description=unspecified product	49715000	49725000
3R	m	MS:CS	0.047986	ID=AGAP010162;description=unspecified product	49720000	49730000
3R	m	CS:RF	0.035935	ID=AGAP010184;description=echinoid	50030000	50040000
3R	m	CS:RF	0.039212	ID=AGAP010184;description=echinoid	50035000	50045000
3R	m	CS:RF	0.037462999999999996	ID=AGAP010184;description=echinoid	50055000	50065000
3R	m	CS:RF	0.112967	ID=AGAP029493;description=unspecified product	50735000	50745000
3R	m	DF:CS	0.049275	ID=AGAP029493;description=unspecified product	50735000	50745000
3R	m	MS:RF	0.079366	ID=AGAP029493;description=unspecified product	50735000	50745000
3R	m	DF:CS	0.131844	ID=AGAP010286;description=unspecified product	52067738	52070000
3R	m	DF:RF	0.348172	ID=AGAP010286;description=unspecified product	52067738	52070000
3R	m	MS:RF	0.064649	ID=AGAP010286;description=unspecified product	52067738	52070000
3R	m	DF:CS	0.08843	ID=AGAP010286;description=unspecified product	52067738	52075000
3R	m	DF:RF	0.214091	ID=AGAP010286;description=unspecified product	52067738	52075000
3R	m	DF:RF	0.041228	ID=AGAP010286;description=unspecified product	52070000	52080000
3R	m	DF:RF	0.0423	ID=AGAP010286;description=unspecified product	52075000	52085000
3R	m	DF:RF	0.075069	ID=AGAP010295;description=unspecified product	52500000	52510000
3R	m	MS:CS	0.046708	ID=AGAP010295;description=unspecified product	52500000	52510000
3R	m	MS:RF	0.078126	ID=AGAP010295;description=unspecified product	52500000	52510000
3R	m	DF:RF	0.051220999999999996	ID=AGAP010295;description=unspecified product	52505000	52515000
3R	m	MS:RF	0.054488999999999996	ID=AGAP010295;description=unspecified product	52505000	52515000
3R	m	DF:CS	0.061147	ID=AGAP010309;description=unspecified product	53112380	53112981
3R	m	DF:RF	0.060334	ID=AGAP010309;description=unspecified product	53112380	53112981
3R	m	MS:CS	0.061316999999999997	ID=AGAP010309;description=unspecified product	53112380	53112981
3R	m	MS:RF	0.062751	ID=AGAP010309;description=unspecified product	53112380	53112981
3R	m	DF:CS	0.093561	ID=AGAP010309;description=unspecified product	53112380	53112981
3R	m	DF:RF	0.094266	ID=AGAP010309;description=unspecified product	53112380	53112981
3R	m	MS:CS	0.096858	ID=AGAP010309;description=unspecified product	53112380	53112981
3R	m	MS:RF	0.098827	ID=AGAP010309;description=unspecified product	53112380	53112981
3L	m	DF:CS	0.050831999999999995	ID=AGAP029563;description=unspecified product	385000	395000
3L	m	MS:CS	0.054966	ID=AGAP029563;description=unspecified product	385000	395000
3L	m	DF:CS	0.055576	ID=AGAP029563;description=unspecified product	390000	399082
3L	m	MS:CS	0.055897999999999996	ID=AGAP029563;description=unspecified product	390000	399082
3L	m	CS:RF	0.067156	ID=AGAP010319;description=snRNA-activating protein complex subunit 1	643225	645000
3L	m	CS:RF	0.067156	ID=AGAP010320;description=unspecified product	643738	644467
3L	m	DF:CS	0.088311	ID=AGAP010319;description=snRNA-activating protein complex subunit 1	643225	645000
3L	m	DF:CS	0.088311	ID=AGAP010320;description=unspecified product	643738	644467
3L	m	MS:CS	0.10538	ID=AGAP010319;description=snRNA-activating protein complex subunit 1	643225	645000
3L	m	MS:CS	0.10538	ID=AGAP010320;description=unspecified product	643738	644467
3L	m	CS:RF	0.056270999999999995	ID=AGAP010319;description=snRNA-activating protein complex subunit 1	660000	662178
3L	m	CS:RF	0.056270999999999995	ID=AGAP010321;description=DNA-directed RNA polymerase II subunit RPB3	666756	668138
3L	m	CS:RF	0.042649	ID=AGAP010321;description=DNA-directed RNA polymerase II subunit RPB3	666756	668138
3L	m	CS:RF	0.042649	ID=AGAP010322;description=unspecified product	670627	671544
3L	m	CS:RF	0.044281	ID=AGAP010324;description=Groucho	825000	827652
3L	m	CS:RF	0.041575999999999995	ID=AGAP028491;Name=AQP2;description=aquaporin	840000	843075
3L	m	CS:RF	0.041575999999999995	ID=AGAP027999;Name=AQP8;description=aquaporin	844301	850000
3L	m	DF:RF	0.037826	ID=AGAP028491;Name=AQP2;description=aquaporin	840000	843075
3L	m	DF:RF	0.037826	ID=AGAP027999;Name=AQP8;description=aquaporin	844301	850000
3L	m	CS:RF	0.038346	ID=AGAP027999;Name=AQP8;description=aquaporin	845000	850457
3L	m	CS:RF	0.038346	ID=AGAP010326;Name=AQP3;description=aquaporin	850534	855000
3L	m	CS:RF	0.038706	ID=AGAP010332;description=unspecified product	1262900	1265820
3L	m	CS:RF	0.038706	ID=AGAP028612;description=unspecified product	1266789	1270000
3L	m	CS:RF	0.060634	ID=AGAP010332;description=unspecified product	1265000	1265820
3L	m	CS:RF	0.060634	ID=AGAP028612;description=unspecified product	1266789	1275000
3L	m	CS:RF	0.058019999999999995	ID=AGAP028612;description=unspecified product	1270000	1280000
3L	m	CS:RF	0.047633999999999996	ID=AGAP028612;description=unspecified product	1275000	1285000
3L	m	CS:RF	0.033923	ID=AGAP028612;description=unspecified product	1285000	1295000
3L	m	CS:RF	0.043347	ID=AGAP028612;description=unspecified product	1290000	1300000
3L	m	CS:RF	0.046960999999999996	ID=AGAP028612;description=unspecified product	1295000	1302384
3L	m	CS:RF	0.053348	ID=AGAP027982;description=Tetraspanin [Source:UniProtKB/TrEMBL%3BAcc:A0A1S4HDP2]	1333668	1340000
3L	m	CS:RF	0.054092999999999995	ID=AGAP027982;description=Tetraspanin [Source:UniProtKB/TrEMBL%3BAcc:A0A1S4HDP2]	1335000	1345000
3L	m	CS:RF	0.050915999999999996	ID=AGAP027982;description=Tetraspanin [Source:UniProtKB/TrEMBL%3BAcc:A0A1S4HDP2]	1345000	1355000
3L	m	CS:RF	0.039764999999999995	ID=AGAP027982;description=Tetraspanin [Source:UniProtKB/TrEMBL%3BAcc:A0A1S4HDP2]	1350000	1360000
3L	m	CS:RF	0.037441999999999996	ID=AGAP027982;description=Tetraspanin [Source:UniProtKB/TrEMBL%3BAcc:A0A1S4HDP2]	1385000	1386667
3L	m	CS:RF	0.035457999999999996	ID=AGAP010338;Name=mRpL23;description=39S ribosomal protein L23%2C mitochondrial	1687955	1688766
3L	m	CS:RF	0.035457999999999996	ID=AGAP010339;description=WW domain-binding protein 4	1689490	1690000
3L	m	CS:RF	0.039521	ID=AGAP010338;Name=mRpL23;description=39S ribosomal protein L23%2C mitochondrial	1687955	1688766
3L	m	CS:RF	0.039521	ID=AGAP010339;description=WW domain-binding protein 4	1689490	1690978
3L	m	CS:RF	0.051725999999999994	ID=AGAP010340;description=unspecified product	1729138	1730000
3L	m	CS:RF	0.047906	ID=AGAP010340;description=unspecified product	1729138	1735000
3L	m	CS:RF	0.040664	ID=AGAP010340;description=unspecified product	1730000	1738615
3L	m	DF:RF	0.043809999999999995	ID=AGAP010341;description=testis-specific serine kinase	1792937	1794099
3L	m	DF:RF	0.039524	ID=AGAP010342;description=unspecified product	1804512	1805000
3L	m	DF:RF	0.040722	ID=AGAP010394;description=Patched-related [Source:UniProtKB/TrEMBL%3BAcc:A0A1S4H4P3]	2630000	2640000
3L	m	CS:RF	0.039517	ID=AGAP010397;description=protein N-terminal methyltransferase	2696620	2698349
3L	m	CS:RF	0.039517	ID=AGAP010396;description=kinesin family member 3/17	2698657	2700000
3L	m	DF:CS	0.048902	ID=AGAP010397;description=protein N-terminal methyltransferase	2696620	2698349
3L	m	DF:CS	0.048902	ID=AGAP010396;description=kinesin family member 3/17	2698657	2700000
3L	m	MS:RF	0.053397	ID=AGAP010403;description=enoyl-CoA hydratase domain-containing protein 3%2C mitochondrial	2776773	2778881
3L	m	MS:RF	0.053397	ID=AGAP010404;Name=GSTS1;description=glutathione S-transferase sigma class 1	2779074	2784473
3L	m	DF:CS	0.040364	ID=AGAP010404;Name=GSTS1;description=glutathione S-transferase sigma class 1	2780000	2784473
3L	m	DF:CS	0.040364	ID=AGAP010405;description=transcription factor MAFF/G/K	2785613	2786954
3L	m	DF:CS	0.040364	ID=AGAP010406;description=origin recognition complex subunit 3	2787322	2790000
3L	m	MS:CS	0.074295	ID=AGAP010404;Name=GSTS1;description=glutathione S-transferase sigma class 1	2780000	2784473
3L	m	MS:CS	0.074295	ID=AGAP010405;description=transcription factor MAFF/G/K	2785613	2786954
3L	m	MS:CS	0.074295	ID=AGAP010406;description=origin recognition complex subunit 3	2787322	2790000
3L	m	MS:RF	0.068137	ID=AGAP010404;Name=GSTS1;description=glutathione S-transferase sigma class 1	2780000	2784473
3L	m	MS:RF	0.068137	ID=AGAP010405;description=transcription factor MAFF/G/K	2785613	2786954
3L	m	MS:RF	0.068137	ID=AGAP010406;description=origin recognition complex subunit 3	2787322	2790000
3L	m	MS:CS	0.050239	ID=AGAP010405;description=transcription factor MAFF/G/K	2785613	2786954
3L	m	MS:CS	0.050239	ID=AGAP010406;description=origin recognition complex subunit 3	2787322	2790002
3L	m	MS:CS	0.050239	ID=AGAP010407;description=Elongator complex protein 4 [Source:UniProtKB/TrEMBL%3BAcc:A0A453YVZ9]	2790877	2794262
3L	m	MS:CS	0.050239	ID=AGAP010408;description=unspecified product	2794341	2795000
3L	m	MS:RF	0.05422	ID=AGAP010410;description=unspecified product	2812078	2820000
3L	m	DF:RF	0.068309	ID=AGAP010442;Name=Fz2;description=frizzled 2 transmembrane receptor	3725000	3730059
3L	m	DF:RF	0.06932	ID=AGAP010442;Name=Fz2;description=frizzled 2 transmembrane receptor	3730000	3730059
3L	m	CS:RF	0.039899	ID=AGAP010482;description=unspecified product	4264714	4266507
3L	m	CS:RF	0.039899	ID=AGAP010483;description=exosome complex component RRP42	4266593	4267681
3L	m	MS:DF	0.04974	ID=AGAP010503;description=potassium intermediate/small conductance calcium-activated channel subfamily N	5070000	5080000
3L	m	CS:RF	0.034996	ID=AGAP010503;description=potassium intermediate/small conductance calcium-activated channel subfamily N	5105000	5115000
3L	m	MS:DF	0.053	ID=AGAP010503;description=potassium intermediate/small conductance calcium-activated channel subfamily N	5105000	5115000
3L	m	MS:RF	0.05875	ID=AGAP010503;description=potassium intermediate/small conductance calcium-activated channel subfamily N	5105000	5115000
3L	m	MS:DF	0.065821	ID=AGAP010503;description=potassium intermediate/small conductance calcium-activated channel subfamily N	5110000	5118810
3L	m	MS:RF	0.063394	ID=AGAP010503;description=potassium intermediate/small conductance calcium-activated channel subfamily N	5110000	5118810
3L	m	CS:RF	0.035678999999999995	ID=AGAP010503;description=potassium intermediate/small conductance calcium-activated channel subfamily N	5115000	5118810
3L	m	CS:RF	0.035678999999999995	ID=AGAP010504;Name=Or43;description=odorant receptor 43	5124949	5125000
3L	m	DF:RF	0.047397999999999996	ID=AGAP010503;description=potassium intermediate/small conductance calcium-activated channel subfamily N	5115000	5118810
3L	m	DF:RF	0.047397999999999996	ID=AGAP010504;Name=Or43;description=odorant receptor 43	5124949	5125000
3L	m	MS:RF	0.052384	ID=AGAP010503;description=potassium intermediate/small conductance calcium-activated channel subfamily N	5115000	5118810
3L	m	MS:RF	0.052384	ID=AGAP010504;Name=Or43;description=odorant receptor 43	5124949	5125000
3L	m	CS:RF	0.040109	ID=AGAP010504;Name=Or43;description=odorant receptor 43	5124949	5126370
3L	m	DF:RF	0.05013	ID=AGAP010504;Name=Or43;description=odorant receptor 43	5124949	5126370
3L	m	CS:RF	0.038735	ID=AGAP010504;Name=Or43;description=odorant receptor 43	5125000	5126370
3L	m	CS:RF	0.038735	ID=AGAP010505;Name=Or44;description=odorant receptor 44	5133258	5134698
3L	m	DF:RF	0.050356	ID=AGAP010504;Name=Or43;description=odorant receptor 43	5125000	5126370
3L	m	DF:RF	0.050356	ID=AGAP010505;Name=Or44;description=odorant receptor 44	5133258	5134698
3L	m	MS:RF	0.058391	ID=AGAP010504;Name=Or43;description=odorant receptor 43	5125000	5126370
3L	m	MS:RF	0.058391	ID=AGAP010505;Name=Or44;description=odorant receptor 44	5133258	5134698
3L	m	CS:RF	0.0359	ID=AGAP010505;Name=Or44;description=odorant receptor 44	5133258	5134698
3L	m	DF:RF	0.054783	ID=AGAP010505;Name=Or44;description=odorant receptor 44	5133258	5134698
3L	m	MS:RF	0.069562	ID=AGAP010505;Name=Or44;description=odorant receptor 44	5133258	5134698
3L	m	CS:RF	0.051817999999999996	ID=AGAP010506;description=unspecified product	5185000	5195000
3L	m	CS:RF	0.045906999999999996	ID=AGAP010506;description=unspecified product	5190000	5200000
3L	m	DF:RF	0.040187	ID=AGAP010506;description=unspecified product	5210000	5212325
3L	m	MS:DF	0.050182	ID=AGAP029625;description=unspecified product	5320000	5330000
3L	m	MS:RF	0.057944999999999997	ID=AGAP029625;description=unspecified product	5320000	5330000
3L	m	MS:DF	0.053123	ID=AGAP029625;description=unspecified product	5325000	5335000
3L	m	MS:RF	0.05848	ID=AGAP029625;description=unspecified product	5325000	5335000
3L	m	DF:RF	0.04288	ID=AGAP010542;Name=dpr6;description=defective proboscis extension response 6	5910000	5920000
3L	m	DF:RF	0.038822999999999996	ID=AGAP010542;Name=dpr6;description=defective proboscis extension response 6	5915000	5925000
3L	m	MS:DF	0.087603	ID=AGAP010621;description=glycine transporter	7325000	7335000
3L	m	MS:DF	0.094207	ID=AGAP010621;description=glycine transporter	7330000	7340000
3L	m	MS:CS	0.054248	ID=AGAP029471;description=unspecified product	9700000	9710000
3L	m	MS:CS	0.049895999999999996	ID=AGAP029471;description=unspecified product	9705000	9715000
3L	m	CS:RF	0.040884	ID=AGAP010756;description=unspecified product	9855000	9865000
3L	m	CS:RF	0.045611	ID=AGAP010756;description=unspecified product	9860000	9866413
3L	m	CS:RF	0.045611	ID=AGAP010757;description=unspecified product	9868194	9870000
3L	m	CS:RF	0.05692	ID=AGAP010808;description=unspecified product	10715000	10718116
3L	m	DF:CS	0.080433	ID=AGAP010808;description=unspecified product	10715000	10718116
3L	m	MS:RF	0.062499	ID=AGAP010855;description=solute carrier family 45%2C member 1/2/4	12075000	12081807
3L	m	MS:RF	0.062499	ID=AGAP010856;description=unspecified product	12084519	12085000
3L	m	CS:RF	0.033476	ID=AGAP010855;description=solute carrier family 45%2C member 1/2/4	12080000	12081807
3L	m	CS:RF	0.033476	ID=AGAP010856;description=unspecified product	12084519	12089918
3L	m	MS:RF	0.060679	ID=AGAP010855;description=solute carrier family 45%2C member 1/2/4	12080000	12081807
3L	m	MS:RF	0.060679	ID=AGAP010856;description=unspecified product	12084519	12089918
3L	m	MS:DF	0.063367	ID=AGAP010878;Name=AQP7;description=Aquaporin [Source:UniProtKB/TrEMBL%3BAcc:A0A168SED5]	12385000	12385713
3L	m	MS:DF	0.063367	ID=AGAP010879;description=unspecified product	12385710	12386800
3L	m	MS:DF	0.063367	ID=AGAP029468;description=unspecified product	12390283	12395000
3L	m	DF:CS	0.040794	ID=AGAP010893;description=oxysterol-binding protein 1	12695000	12705000
3L	m	DF:CS	0.049964999999999996	ID=AGAP010893;description=oxysterol-binding protein 1	12700000	12707237
3L	m	DF:CS	0.049964999999999996	ID=AGAP010894;description=signal recognition particle receptor subunit alpha	12707342	12710000
3L	m	CS:RF	0.046467999999999995	ID=AGAP011421;description=IQ motif and SEC7 domain-containing protein	24405000	24406590
3L	m	CS:RF	0.034818	ID=AGAP011976;description=unspecified product	35726987	35728695
3L	m	CS:RF	0.034818	ID=AGAP011977;description=unspecified product	35732988	35734762
3L	m	CS:RF	0.034818	ID=AGAP028540;description=unspecified product	35734944	35735000
X	m	MS:CS	0.054449	ID=AGAP013410;description=unspecified product	10625000	10635000
X	m	MS:DF	0.062202	ID=AGAP013410;description=unspecified product	10625000	10635000
X	m	MS:RF	0.055335999999999996	ID=AGAP013410;description=unspecified product	10625000	10635000
X	m	DF:RF	0.038506	ID=AGAP013040;description=unspecified product	12801701	12802804
X	m	CS:RF	0.039462	ID=AGAP000786;description=ZP domain-containing protein [Source:UniProtKB/TrEMBL%3BAcc:Q7QE77]	14300000	14310000
X	m	CS:RF	0.044423	ID=AGAP000786;description=ZP domain-containing protein [Source:UniProtKB/TrEMBL%3BAcc:Q7QE77]	14305000	14315000
X	m	MS:DF	0.06618	ID=AGAP000786;description=ZP domain-containing protein [Source:UniProtKB/TrEMBL%3BAcc:Q7QE77]	14305000	14315000
X	m	MS:RF	0.071002	ID=AGAP000786;description=ZP domain-containing protein [Source:UniProtKB/TrEMBL%3BAcc:Q7QE77]	14305000	14315000
X	m	MS:DF	0.075967	ID=AGAP000786;description=ZP domain-containing protein [Source:UniProtKB/TrEMBL%3BAcc:Q7QE77]	14310000	14320000
X	m	MS:RF	0.053884999999999995	ID=AGAP000786;description=ZP domain-containing protein [Source:UniProtKB/TrEMBL%3BAcc:Q7QE77]	14310000	14320000
X	m	MS:DF	0.051720999999999996	ID=AGAP000794;description=NADH dehydrogenase (ubiquinone) Fe-S protein 2	14441808	14444177
X	m	MS:DF	0.051720999999999996	ID=AGAP013289;description=unspecified product	14446754	14450000
X	m	DF:CS	0.039585999999999996	ID=AGAP000795;description=unspecified product	14485000	14495000
X	m	MS:DF	0.057879	ID=AGAP000795;description=unspecified product	14485000	14495000
X	m	MS:DF	0.052161	ID=AGAP000795;description=unspecified product	14490000	14500000
X	m	CS:RF	0.035942999999999996	ID=AGAP000795;description=unspecified product	14505000	14515000
X	m	CS:RF	0.039171	ID=AGAP000795;description=unspecified product	14510000	14520000
X	m	CS:RF	0.03942	ID=AGAP000795;description=unspecified product	14515000	14525000
X	m	DF:CS	0.040323	ID=AGAP000795;description=unspecified product	14515000	14525000
X	m	DF:CS	0.042005999999999995	ID=AGAP000798;description=unspecified product	14600558	14605000
X	m	MS:DF	0.077588	ID=AGAP000798;description=unspecified product	14600558	14605000
X	m	CS:RF	0.034085	ID=AGAP000798;description=unspecified product	14600558	14610000
X	m	DF:CS	0.038521	ID=AGAP000798;description=unspecified product	14600558	14610000
X	m	MS:DF	0.075938	ID=AGAP000798;description=unspecified product	14600558	14610000
X	m	MS:RF	0.054134999999999996	ID=AGAP000798;description=unspecified product	14600558	14610000
X	m	CS:RF	0.034074	ID=AGAP000798;description=unspecified product	14605000	14612683
X	m	MS:DF	0.065353	ID=AGAP000798;description=unspecified product	14605000	14612683
X	m	MS:DF	0.074691	ID=AGAP000798;description=unspecified product	14610000	14612683
X	m	MS:DF	0.074691	ID=AGAP000801;description=unspecified product	14618213	14620000
X	m	MS:DF	0.079698	ID=AGAP000801;description=unspecified product	14618213	14625000
X	m	MS:DF	0.052825	ID=AGAP000801;description=unspecified product	14620000	14630000
X	m	MS:DF	0.056088	ID=AGAP000801;description=unspecified product	14630000	14640000
X	m	CS:RF	0.034045	ID=AGAP000801;description=unspecified product	14635000	14645000
X	m	MS:DF	0.05565	ID=AGAP000801;description=unspecified product	14635000	14645000
X	m	MS:DF	0.059711999999999994	ID=AGAP000801;description=unspecified product	14640000	14650000
X	m	DF:CS	0.038764	ID=AGAP000801;description=unspecified product	14645000	14655000
X	m	MS:DF	0.064539	ID=AGAP000801;description=unspecified product	14645000	14655000
X	m	MS:DF	0.061369	ID=AGAP000801;description=unspecified product	14650000	14660000
X	m	MS:DF	0.055278999999999995	ID=AGAP000801;description=unspecified product	14655000	14665000
X	m	MS:DF	0.061063	ID=AGAP000801;description=unspecified product	14660000	14670000
X	m	MS:DF	0.070114	ID=AGAP000801;description=unspecified product	14665000	14675000
X	m	MS:DF	0.075995	ID=AGAP000801;description=unspecified product	14670000	14680000
X	m	MS:RF	0.052704	ID=AGAP000801;description=unspecified product	14670000	14680000
X	m	MS:DF	0.073301	ID=AGAP000801;description=unspecified product	14675000	14685000
X	m	MS:RF	0.051996999999999995	ID=AGAP000801;description=unspecified product	14675000	14685000
X	m	MS:DF	0.065444	ID=AGAP000801;description=unspecified product	14680000	14690000
X	m	MS:DF	0.069191	ID=AGAP000801;description=unspecified product	14685000	14695000
X	m	MS:DF	0.067276	ID=AGAP000801;description=unspecified product	14690000	14700000
X	m	MS:DF	0.060071	ID=AGAP000801;description=unspecified product	14695000	14705000
X	m	MS:DF	0.057959	ID=AGAP000801;description=unspecified product	14700000	14710000
X	m	MS:DF	0.052237	ID=AGAP000801;description=unspecified product	14705000	14715000
X	m	DF:CS	0.060271	ID=AGAP000801;description=unspecified product	14710000	14720000
X	m	MS:DF	0.101447	ID=AGAP000801;description=unspecified product	14710000	14720000
X	m	MS:RF	0.078335	ID=AGAP000801;description=unspecified product	14710000	14720000
X	m	DF:CS	0.057748	ID=AGAP000801;description=unspecified product	14715000	14725000
X	m	MS:DF	0.107695	ID=AGAP000801;description=unspecified product	14715000	14725000
X	m	MS:RF	0.080385	ID=AGAP000801;description=unspecified product	14715000	14725000
X	m	CS:RF	0.033735999999999995	ID=AGAP000801;description=unspecified product	14730000	14735179
X	m	CS:RF	0.033735999999999995	ID=AGAP000803;Name=GLURIIa;description=ionotropic receptor GLURIIa	14738910	14740000
X	m	MS:RF	0.054354	ID=AGAP000801;description=unspecified product	14735000	14735179
X	m	MS:RF	0.054354	ID=AGAP000803;Name=GLURIIa;description=ionotropic receptor GLURIIa	14738910	14744472
X	m	MS:RF	0.05617	ID=AGAP000803;Name=GLURIIa;description=ionotropic receptor GLURIIa	14740000	14744472
X	m	MS:RF	0.05617	ID=AGAP000804;description=unspecified product	14745061	14750000
X	m	MS:RF	0.057904	ID=AGAP000804;description=unspecified product	14750000	14754065
X	m	MS:RF	0.057904	ID=AGAP000805;description=BTB/POZ domain-containing protein KCTD16	14756835	14760000
X	m	MS:DF	0.049725	ID=AGAP000805;description=BTB/POZ domain-containing protein KCTD16	14756835	14765000
X	m	MS:RF	0.058362	ID=AGAP000805;description=BTB/POZ domain-containing protein KCTD16	14756835	14765000
X	m	MS:DF	0.049796	ID=AGAP000805;description=BTB/POZ domain-containing protein KCTD16	14760000	14766034
X	m	MS:RF	0.064717	ID=AGAP000805;description=BTB/POZ domain-containing protein KCTD16	14760000	14766034
X	m	MS:RF	0.056743999999999996	ID=AGAP000805;description=BTB/POZ domain-containing protein KCTD16	14765000	14766034
X	m	MS:RF	0.056743999999999996	ID=AGAP000806;description=Angiopoietin-like 1	14770308	14771754
X	m	MS:DF	0.055823	ID=AGAP000807;description=helix-loop-helix transcription factor	14803452	14805000
X	m	MS:RF	0.067624	ID=AGAP000807;description=helix-loop-helix transcription factor	14803452	14805000
X	m	MS:RF	0.061267999999999996	ID=AGAP000807;description=helix-loop-helix transcription factor	14803452	14810000
X	m	MS:RF	0.064584	ID=AGAP000807;description=helix-loop-helix transcription factor	14805000	14815000
X	m	MS:DF	0.050078	ID=AGAP000807;description=helix-loop-helix transcription factor	14810000	14820000
X	m	MS:RF	0.064202	ID=AGAP000807;description=helix-loop-helix transcription factor	14810000	14820000
X	m	CS:RF	0.042270999999999996	ID=AGAP000807;description=helix-loop-helix transcription factor	14815000	14825000
X	m	MS:DF	0.061416	ID=AGAP000807;description=helix-loop-helix transcription factor	14815000	14825000
X	m	MS:RF	0.063333	ID=AGAP000807;description=helix-loop-helix transcription factor	14815000	14825000
X	m	CS:RF	0.055445999999999995	ID=AGAP000807;description=helix-loop-helix transcription factor	14820000	14825980
X	m	CS:RF	0.055445999999999995	ID=AGAP000808;description=DNA damage-regulated autophagy modulator protein 2	14827719	14830000
X	m	DF:CS	0.046832	ID=AGAP000807;description=helix-loop-helix transcription factor	14820000	14825980
X	m	DF:CS	0.046832	ID=AGAP000808;description=DNA damage-regulated autophagy modulator protein 2	14827719	14830000
X	m	MS:DF	0.062935	ID=AGAP000807;description=helix-loop-helix transcription factor	14820000	14825980
X	m	MS:DF	0.062935	ID=AGAP000808;description=DNA damage-regulated autophagy modulator protein 2	14827719	14830000
X	m	MS:RF	0.069255	ID=AGAP000807;description=helix-loop-helix transcription factor	14820000	14825980
X	m	MS:RF	0.069255	ID=AGAP000808;description=DNA damage-regulated autophagy modulator protein 2	14827719	14830000
X	m	CS:RF	0.036426	ID=AGAP000807;description=helix-loop-helix transcription factor	14825000	14825980
X	m	CS:RF	0.036426	ID=AGAP000808;description=DNA damage-regulated autophagy modulator protein 2	14827719	14830362
X	m	CS:RF	0.036426	ID=AGAP013022;description=unspecified product	14833663	14835000
X	m	CS:RF	0.035519999999999996	ID=AGAP000808;description=DNA damage-regulated autophagy modulator protein 2	14830000	14830362
X	m	CS:RF	0.035519999999999996	ID=AGAP013022;description=unspecified product	14833663	14836326
X	m	CS:RF	0.035519999999999996	ID=AGAP000809;description=Proteasome 26S non-ATPase subunit 10	14838271	14840000
X	m	MS:DF	0.050425	ID=AGAP000808;description=DNA damage-regulated autophagy modulator protein 2	14830000	14830362
X	m	MS:DF	0.050425	ID=AGAP013022;description=unspecified product	14833663	14836326
X	m	MS:DF	0.050425	ID=AGAP000809;description=Proteasome 26S non-ATPase subunit 10	14838271	14840000
X	m	CS:RF	0.034525	ID=AGAP013022;description=unspecified product	14835000	14836326
X	m	CS:RF	0.034525	ID=AGAP000809;description=Proteasome 26S non-ATPase subunit 10	14838271	14840285
X	m	CS:RF	0.034525	ID=AGAP000810;description=unspecified product	14841167	14845000
X	m	MS:DF	0.051165999999999996	ID=AGAP013022;description=unspecified product	14835000	14836326
X	m	MS:DF	0.051165999999999996	ID=AGAP000809;description=Proteasome 26S non-ATPase subunit 10	14838271	14840285
X	m	MS:DF	0.051165999999999996	ID=AGAP000810;description=unspecified product	14841167	14845000
X	m	MS:RF	0.053159	ID=AGAP013022;description=unspecified product	14835000	14836326
X	m	MS:RF	0.053159	ID=AGAP000809;description=Proteasome 26S non-ATPase subunit 10	14838271	14840285
X	m	MS:RF	0.053159	ID=AGAP000810;description=unspecified product	14841167	14845000
X	m	CS:RF	0.039678	ID=AGAP000809;description=Proteasome 26S non-ATPase subunit 10	14840000	14840285
X	m	CS:RF	0.039678	ID=AGAP000810;description=unspecified product	14841167	14850000
X	m	CS:RF	0.091841	ID=AGAP000810;description=unspecified product	14845000	14855000
X	m	DF:CS	0.06388	ID=AGAP000810;description=unspecified product	14845000	14855000
X	m	MS:DF	0.051546999999999996	ID=AGAP000810;description=unspecified product	14845000	14855000
X	m	MS:RF	0.067478	ID=AGAP000810;description=unspecified product	14845000	14855000
X	m	CS:RF	0.093743	ID=AGAP000810;description=unspecified product	14850000	14860000
X	m	DF:CS	0.056708999999999996	ID=AGAP000810;description=unspecified product	14850000	14860000
X	m	MS:RF	0.071433	ID=AGAP000810;description=unspecified product	14850000	14860000
X	m	CS:RF	0.044194	ID=AGAP000810;description=unspecified product	14855000	14865000
X	m	MS:RF	0.054255	ID=AGAP000810;description=unspecified product	14855000	14865000
X	m	CS:RF	0.042193	ID=AGAP000810;description=unspecified product	14860000	14870000
X	m	MS:DF	0.061848	ID=AGAP000810;description=unspecified product	14860000	14870000
X	m	MS:RF	0.073203	ID=AGAP000810;description=unspecified product	14860000	14870000
X	m	CS:RF	0.037792	ID=AGAP000810;description=unspecified product	14865000	14872696
X	m	CS:RF	0.037792	ID=AGAP000812;description=calcium binding protein	14874419	14875000
X	m	MS:DF	0.062781	ID=AGAP000810;description=unspecified product	14865000	14872696
X	m	MS:DF	0.062781	ID=AGAP000812;description=calcium binding protein	14874419	14875000
X	m	MS:RF	0.066279	ID=AGAP000810;description=unspecified product	14865000	14872696
X	m	MS:RF	0.066279	ID=AGAP000812;description=calcium binding protein	14874419	14875000
X	m	CS:RF	0.056985999999999995	ID=AGAP000810;description=unspecified product	14870000	14872696
X	m	CS:RF	0.056985999999999995	ID=AGAP000812;description=calcium binding protein	14874419	14880000
X	m	MS:DF	0.051782999999999996	ID=AGAP000810;description=unspecified product	14870000	14872696
X	m	MS:DF	0.051782999999999996	ID=AGAP000812;description=calcium binding protein	14874419	14880000
X	m	MS:RF	0.062642	ID=AGAP000810;description=unspecified product	14870000	14872696
X	m	MS:RF	0.062642	ID=AGAP000812;description=calcium binding protein	14874419	14880000
X	m	CS:RF	0.077307	ID=AGAP000812;description=calcium binding protein	14875000	14885000
X	m	MS:DF	0.063011	ID=AGAP000812;description=calcium binding protein	14875000	14885000
X	m	MS:RF	0.081496	ID=AGAP000812;description=calcium binding protein	14875000	14885000
X	m	CS:RF	0.056976	ID=AGAP000812;description=calcium binding protein	14880000	14890000
X	m	MS:DF	0.062714	ID=AGAP000812;description=calcium binding protein	14880000	14890000
X	m	MS:RF	0.076216	ID=AGAP000812;description=calcium binding protein	14880000	14890000
X	m	CS:RF	0.036441	ID=AGAP000812;description=calcium binding protein	14885000	14895000
X	m	MS:DF	0.052134	ID=AGAP000812;description=calcium binding protein	14885000	14895000
X	m	MS:RF	0.065782	ID=AGAP000812;description=calcium binding protein	14885000	14895000
X	m	CS:RF	0.048775	ID=AGAP000812;description=calcium binding protein	14890000	14900000
X	m	MS:DF	0.05021	ID=AGAP000812;description=calcium binding protein	14890000	14900000
X	m	MS:RF	0.073755	ID=AGAP000812;description=calcium binding protein	14890000	14900000
X	m	CS:RF	0.068005	ID=AGAP000812;description=calcium binding protein	14895000	14903324
X	m	MS:RF	0.071916	ID=AGAP000812;description=calcium binding protein	14895000	14903324
X	m	CS:RF	0.056433	ID=AGAP000812;description=calcium binding protein	14900000	14903324
X	m	MS:RF	0.052735	ID=AGAP000812;description=calcium binding protein	14900000	14903324
X	m	CS:RF	0.050169	ID=AGAP000813;description=Frataxin homolog%2C mitochondrial	14912127	14913229
X	m	CS:RF	0.069503	ID=AGAP000813;description=Frataxin homolog%2C mitochondrial	14912127	14913229
X	m	CS:RF	0.069503	ID=AGAP000814;description=unspecified product	14915415	14919733
X	m	MS:RF	0.056539	ID=AGAP000813;description=Frataxin homolog%2C mitochondrial	14912127	14913229
X	m	MS:RF	0.056539	ID=AGAP000814;description=unspecified product	14915415	14919733
X	m	CS:RF	0.133848	ID=AGAP000814;description=unspecified product	14915415	14919733
X	m	CS:RF	0.133848	ID=AGAP000815;Name=INTB;description=integrin beta subunit	14924009	14925000
X	m	DF:CS	0.063287	ID=AGAP000814;description=unspecified product	14915415	14919733
X	m	DF:CS	0.063287	ID=AGAP000815;Name=INTB;description=integrin beta subunit	14924009	14925000
X	m	MS:RF	0.094294	ID=AGAP000814;description=unspecified product	14915415	14919733
X	m	MS:RF	0.094294	ID=AGAP000815;Name=INTB;description=integrin beta subunit	14924009	14925000
X	m	CS:RF	0.125496	ID=AGAP000815;Name=INTB;description=integrin beta subunit	14924009	14930000
X	m	DF:CS	0.065489	ID=AGAP000815;Name=INTB;description=integrin beta subunit	14924009	14930000
X	m	MS:RF	0.087111	ID=AGAP000815;Name=INTB;description=integrin beta subunit	14924009	14930000
X	m	CS:RF	0.078684	ID=AGAP000815;Name=INTB;description=integrin beta subunit	14925000	14935000
X	m	DF:CS	0.04534	ID=AGAP000815;Name=INTB;description=integrin beta subunit	14925000	14935000
X	m	MS:RF	0.067481	ID=AGAP000815;Name=INTB;description=integrin beta subunit	14925000	14935000
X	m	CS:RF	0.077369	ID=AGAP000815;Name=INTB;description=integrin beta subunit	14930000	14940000
X	m	DF:CS	0.045174	ID=AGAP000815;Name=INTB;description=integrin beta subunit	14930000	14940000
X	m	MS:RF	0.072806	ID=AGAP000815;Name=INTB;description=integrin beta subunit	14930000	14940000
X	m	CS:RF	0.102088	ID=AGAP000815;Name=INTB;description=integrin beta subunit	14935000	14945000
X	m	DF:CS	0.066505	ID=AGAP000815;Name=INTB;description=integrin beta subunit	14935000	14945000
X	m	MS:DF	0.055699	ID=AGAP000815;Name=INTB;description=integrin beta subunit	14935000	14945000
X	m	MS:RF	0.082914	ID=AGAP000815;Name=INTB;description=integrin beta subunit	14935000	14945000
X	m	CS:RF	0.112203	ID=AGAP000815;Name=INTB;description=integrin beta subunit	14940000	14950000
X	m	DF:CS	0.068539	ID=AGAP000815;Name=INTB;description=integrin beta subunit	14940000	14950000
X	m	MS:DF	0.060549	ID=AGAP000815;Name=INTB;description=integrin beta subunit	14940000	14950000
X	m	MS:RF	0.092892	ID=AGAP000815;Name=INTB;description=integrin beta subunit	14940000	14950000
X	m	CS:RF	0.08824	ID=AGAP000815;Name=INTB;description=integrin beta subunit	14945000	14950975
X	m	DF:CS	0.0486	ID=AGAP000815;Name=INTB;description=integrin beta subunit	14945000	14950975
X	m	MS:DF	0.050533999999999996	ID=AGAP000815;Name=INTB;description=integrin beta subunit	14945000	14950975
X	m	MS:RF	0.079706	ID=AGAP000815;Name=INTB;description=integrin beta subunit	14945000	14950975
X	m	CS:RF	0.098884	ID=AGAP000815;Name=INTB;description=integrin beta subunit	14950000	14950975
X	m	DF:CS	0.049198	ID=AGAP000815;Name=INTB;description=integrin beta subunit	14950000	14950975
X	m	MS:DF	0.054959999999999995	ID=AGAP000815;Name=INTB;description=integrin beta subunit	14950000	14950975
X	m	MS:RF	0.086014	ID=AGAP000815;Name=INTB;description=integrin beta subunit	14950000	14950975
X	m	CS:RF	0.071117	ID=AGAP000817;description=unspecified product	15003958	15005000
X	m	DF:CS	0.051736	ID=AGAP000817;description=unspecified product	15003958	15005000
X	m	MS:DF	0.069223	ID=AGAP000817;description=unspecified product	15003958	15005000
X	m	MS:RF	0.092273	ID=AGAP000817;description=unspecified product	15003958	15005000
X	m	CS:RF	0.074442	ID=AGAP000817;description=unspecified product	15003958	15006394
X	m	CS:RF	0.074442	ID=AGAP000816;description=unspecified product	15007941	15008906
X	m	MS:RF	0.075914	ID=AGAP000817;description=unspecified product	15003958	15006394
X	m	MS:RF	0.075914	ID=AGAP000816;description=unspecified product	15007941	15008906
X	m	CS:RF	0.048833999999999995	ID=AGAP000817;description=unspecified product	15005000	15006394
X	m	CS:RF	0.048833999999999995	ID=AGAP000816;description=unspecified product	15007941	15008906
X	m	CS:RF	0.048833999999999995	ID=AGAP013474;description=unspecified product	15013481	15013825
X	m	CS:RF	0.050455	ID=AGAP013474;description=unspecified product	15013481	15013825
X	m	DF:CS	0.040116	ID=AGAP013474;description=unspecified product	15013481	15013825
X	m	CS:RF	0.07172	ID=AGAP029892;description=unspecified product	15027286	15027921
X	m	CS:RF	0.07172	ID=AGAP029887;description=unspecified product	15029189	15030000
X	m	DF:CS	0.039695999999999995	ID=AGAP029892;description=unspecified product	15027286	15027921
X	m	DF:CS	0.039695999999999995	ID=AGAP029887;description=unspecified product	15029189	15030000
X	m	MS:RF	0.056603999999999995	ID=AGAP029892;description=unspecified product	15027286	15027921
X	m	MS:RF	0.056603999999999995	ID=AGAP029887;description=unspecified product	15029189	15030000
X	m	CS:RF	0.070254	ID=AGAP029892;description=unspecified product	15027286	15027921
X	m	CS:RF	0.070254	ID=AGAP029887;description=unspecified product	15029189	15030128
X	m	MS:RF	0.061526	ID=AGAP029892;description=unspecified product	15027286	15027921
X	m	MS:RF	0.061526	ID=AGAP029887;description=unspecified product	15029189	15030128
X	m	CS:RF	0.045431	ID=AGAP029887;description=unspecified product	15030000	15030128
X	m	CS:RF	0.199518	ID=AGAP013173;description=unspecified product	15053437	15053790
X	m	DF:CS	0.137701	ID=AGAP013173;description=unspecified product	15053437	15053790
X	m	MS:RF	0.107359	ID=AGAP013173;description=unspecified product	15053437	15053790
X	m	CS:RF	0.647705	ID=AGAP013173;description=unspecified product	15053437	15053790
X	m	DF:CS	0.434477	ID=AGAP013173;description=unspecified product	15053437	15053790
X	m	MS:DF	0.122871	ID=AGAP013173;description=unspecified product	15053437	15053790
X	m	MS:RF	0.418394	ID=AGAP013173;description=unspecified product	15053437	15053790
X	m	CS:RF	0.082445	ID=AGAP013424;description=unspecified product	15085095	15087741
X	m	DF:CS	0.057158	ID=AGAP013424;description=unspecified product	15085095	15087741
X	m	MS:DF	0.074404	ID=AGAP013424;description=unspecified product	15085095	15087741
X	m	MS:RF	0.114311	ID=AGAP013424;description=unspecified product	15085095	15087741
X	m	CS:RF	0.111303	ID=AGAP013424;description=unspecified product	15085095	15087741
X	m	DF:CS	0.082069	ID=AGAP013424;description=unspecified product	15085095	15087741
X	m	MS:DF	0.092927	ID=AGAP013424;description=unspecified product	15085095	15087741
X	m	MS:RF	0.146329	ID=AGAP013424;description=unspecified product	15085095	15087741
X	m	CS:RF	0.090123	ID=AGAP012997;description=unspecified product	15160656	15161447
X	m	DF:CS	0.050719999999999994	ID=AGAP012997;description=unspecified product	15160656	15161447
X	m	MS:DF	0.094731	ID=AGAP012997;description=unspecified product	15160656	15161447
X	m	MS:RF	0.142376	ID=AGAP012997;description=unspecified product	15160656	15161447
X	m	CS:RF	0.098703	ID=AGAP012997;description=unspecified product	15160656	15161447
X	m	DF:CS	0.08061	ID=AGAP012997;description=unspecified product	15160656	15161447
X	m	MS:DF	0.12197799999999999	ID=AGAP012997;description=unspecified product	15160656	15161447
X	m	MS:RF	0.150565	ID=AGAP012997;description=unspecified product	15160656	15161447
X	m	CS:RF	0.14357499999999998	ID=AGAP029884;description=unspecified product	15188580	15189244
X	m	CS:RF	0.14357499999999998	ID=AGAP029890;description=unspecified product	15189809	15190000
X	m	DF:CS	0.13566599999999998	ID=AGAP029884;description=unspecified product	15188580	15189244
X	m	DF:CS	0.13566599999999998	ID=AGAP029890;description=unspecified product	15189809	15190000
X	m	MS:DF	0.217892	ID=AGAP029884;description=unspecified product	15188580	15189244
X	m	MS:DF	0.217892	ID=AGAP029890;description=unspecified product	15189809	15190000
X	m	MS:RF	0.23328	ID=AGAP029884;description=unspecified product	15188580	15189244
X	m	MS:RF	0.23328	ID=AGAP029890;description=unspecified product	15189809	15190000
X	m	CS:RF	0.065459	ID=AGAP029884;description=unspecified product	15188580	15189244
X	m	CS:RF	0.065459	ID=AGAP029890;description=unspecified product	15189809	15190443
X	m	DF:CS	0.069558	ID=AGAP029884;description=unspecified product	15188580	15189244
X	m	DF:CS	0.069558	ID=AGAP029890;description=unspecified product	15189809	15190443
X	m	MS:DF	0.140571	ID=AGAP029884;description=unspecified product	15188580	15189244
X	m	MS:DF	0.140571	ID=AGAP029890;description=unspecified product	15189809	15190443
X	m	MS:RF	0.14296499999999998	ID=AGAP029884;description=unspecified product	15188580	15189244
X	m	MS:RF	0.14296499999999998	ID=AGAP029890;description=unspecified product	15189809	15190443
X	m	CS:RF	0.040056999999999995	ID=AGAP029890;description=unspecified product	15190000	15190443
X	m	CS:RF	0.040056999999999995	ID=AGAP029888;description=unspecified product	15195114	15195865
X	m	DF:CS	0.042449999999999995	ID=AGAP029890;description=unspecified product	15190000	15190443
X	m	DF:CS	0.042449999999999995	ID=AGAP029888;description=unspecified product	15195114	15195865
X	m	MS:DF	0.095418	ID=AGAP029890;description=unspecified product	15190000	15190443
X	m	MS:DF	0.095418	ID=AGAP029888;description=unspecified product	15195114	15195865
X	m	MS:RF	0.096108	ID=AGAP029890;description=unspecified product	15190000	15190443
X	m	MS:RF	0.096108	ID=AGAP029888;description=unspecified product	15195114	15195865
X	m	CS:RF	0.10603599999999999	ID=AGAP029888;description=unspecified product	15195114	15195865
X	m	DF:CS	0.089921	ID=AGAP029888;description=unspecified product	15195114	15195865
X	m	MS:DF	0.115696	ID=AGAP029888;description=unspecified product	15195114	15195865
X	m	MS:RF	0.14343899999999998	ID=AGAP029888;description=unspecified product	15195114	15195865
X	m	CS:RF	0.088105	ID=AGAP000818;Name=CYP9K1;description=cytochrome P450	15240572	15242864
X	m	DF:CS	0.087549	ID=AGAP000818;Name=CYP9K1;description=cytochrome P450	15240572	15242864
X	m	MS:DF	0.136438	ID=AGAP000818;Name=CYP9K1;description=cytochrome P450	15240572	15242864
X	m	MS:RF	0.142401	ID=AGAP000818;Name=CYP9K1;description=cytochrome P450	15240572	15242864
X	m	CS:RF	0.14372	ID=AGAP000818;Name=CYP9K1;description=cytochrome P450	15240572	15242864
X	m	DF:CS	0.15501199999999998	ID=AGAP000818;Name=CYP9K1;description=cytochrome P450	15240572	15242864
X	m	MS:DF	0.20984799999999998	ID=AGAP000818;Name=CYP9K1;description=cytochrome P450	15240572	15242864
X	m	MS:RF	0.205175	ID=AGAP000818;Name=CYP9K1;description=cytochrome P450	15240572	15242864
X	m	CS:RF	0.129625	ID=AGAP000819;description=nuclear receptor subfamily 2 group E member (Tailless)	15252295	15254168
X	m	DF:CS	0.142374	ID=AGAP000819;description=nuclear receptor subfamily 2 group E member (Tailless)	15252295	15254168
X	m	MS:DF	0.215701	ID=AGAP000819;description=nuclear receptor subfamily 2 group E member (Tailless)	15252295	15254168
X	m	MS:RF	0.207983	ID=AGAP000819;description=nuclear receptor subfamily 2 group E member (Tailless)	15252295	15254168
X	m	CS:RF	0.094126	ID=AGAP000819;description=nuclear receptor subfamily 2 group E member (Tailless)	15252295	15254168
X	m	DF:CS	0.107846	ID=AGAP000819;description=nuclear receptor subfamily 2 group E member (Tailless)	15252295	15254168
X	m	MS:DF	0.160935	ID=AGAP000819;description=nuclear receptor subfamily 2 group E member (Tailless)	15252295	15254168
X	m	MS:RF	0.153827	ID=AGAP000819;description=nuclear receptor subfamily 2 group E member (Tailless)	15252295	15254168
X	m	CS:RF	0.131431	ID=AGAP000820;Name=CPR125;description=cuticular protein RR-2 family 125	15281336	15283387
X	m	DF:CS	0.094579	ID=AGAP000820;Name=CPR125;description=cuticular protein RR-2 family 125	15281336	15283387
X	m	MS:DF	0.127252	ID=AGAP000820;Name=CPR125;description=cuticular protein RR-2 family 125	15281336	15283387
X	m	MS:RF	0.176441	ID=AGAP000820;Name=CPR125;description=cuticular protein RR-2 family 125	15281336	15283387
X	m	CS:RF	0.14285699999999998	ID=AGAP000820;Name=CPR125;description=cuticular protein RR-2 family 125	15281336	15283387
X	m	DF:CS	0.101642	ID=AGAP000820;Name=CPR125;description=cuticular protein RR-2 family 125	15281336	15283387
X	m	MS:DF	0.14829699999999998	ID=AGAP000820;Name=CPR125;description=cuticular protein RR-2 family 125	15281336	15283387
X	m	MS:RF	0.201291	ID=AGAP000820;Name=CPR125;description=cuticular protein RR-2 family 125	15281336	15283387
X	m	CS:RF	0.10284499999999999	ID=AGAP000821;description=unspecified product	15304985	15305000
X	m	DF:CS	0.082244	ID=AGAP000821;description=unspecified product	15304985	15305000
X	m	MS:DF	0.150393	ID=AGAP000821;description=unspecified product	15304985	15305000
X	m	MS:RF	0.18550799999999998	ID=AGAP000821;description=unspecified product	15304985	15305000
X	m	CS:RF	0.081352	ID=AGAP000821;description=unspecified product	15304985	15310000
X	m	DF:CS	0.068302	ID=AGAP000821;description=unspecified product	15304985	15310000
X	m	MS:DF	0.117131	ID=AGAP000821;description=unspecified product	15304985	15310000
X	m	MS:RF	0.14773899999999998	ID=AGAP000821;description=unspecified product	15304985	15310000
X	m	CS:RF	0.087714	ID=AGAP000821;description=unspecified product	15305000	15315000
X	m	DF:CS	0.070501	ID=AGAP000821;description=unspecified product	15305000	15315000
X	m	MS:DF	0.11164099999999999	ID=AGAP000821;description=unspecified product	15305000	15315000
X	m	MS:RF	0.145054	ID=AGAP000821;description=unspecified product	15305000	15315000
X	m	CS:RF	0.098585	ID=AGAP000821;description=unspecified product	15310000	15319139
X	m	CS:RF	0.098585	ID=AGAP000822;description=unspecified product	15319510	15320000
X	m	DF:CS	0.079142	ID=AGAP000821;description=unspecified product	15310000	15319139
X	m	DF:CS	0.079142	ID=AGAP000822;description=unspecified product	15319510	15320000
X	m	MS:DF	0.136274	ID=AGAP000821;description=unspecified product	15310000	15319139
X	m	MS:DF	0.136274	ID=AGAP000822;description=unspecified product	15319510	15320000
X	m	MS:RF	0.17288399999999998	ID=AGAP000821;description=unspecified product	15310000	15319139
X	m	MS:RF	0.17288399999999998	ID=AGAP000822;description=unspecified product	15319510	15320000
X	m	CS:RF	0.041735	ID=AGAP000821;description=unspecified product	15315000	15319139
X	m	CS:RF	0.041735	ID=AGAP000822;description=unspecified product	15319510	15321497
X	m	DF:CS	0.03816	ID=AGAP000821;description=unspecified product	15315000	15319139
X	m	DF:CS	0.03816	ID=AGAP000822;description=unspecified product	15319510	15321497
X	m	MS:DF	0.08453	ID=AGAP000821;description=unspecified product	15315000	15319139
X	m	MS:DF	0.08453	ID=AGAP000822;description=unspecified product	15319510	15321497
X	m	MS:RF	0.10230099999999999	ID=AGAP000821;description=unspecified product	15315000	15319139
X	m	MS:RF	0.10230099999999999	ID=AGAP000822;description=unspecified product	15319510	15321497
X	m	MS:DF	0.060661	ID=AGAP000822;description=unspecified product	15320000	15321497
X	m	MS:DF	0.060661	ID=AGAP000823;description=CD81 antigen	15327411	15330000
X	m	MS:RF	0.07564	ID=AGAP000822;description=unspecified product	15320000	15321497
X	m	MS:RF	0.07564	ID=AGAP000823;description=CD81 antigen	15327411	15330000
X	m	CS:RF	0.041304	ID=AGAP000823;description=CD81 antigen	15327411	15333680
X	m	DF:CS	0.040077	ID=AGAP000823;description=CD81 antigen	15327411	15333680
X	m	MS:DF	0.090716	ID=AGAP000823;description=CD81 antigen	15327411	15333680
X	m	MS:RF	0.107665	ID=AGAP000823;description=CD81 antigen	15327411	15333680
X	m	CS:RF	0.041638	ID=AGAP000823;description=CD81 antigen	15330000	15333680
X	m	CS:RF	0.041638	ID=AGAP000824;description=bone morphogenetic protein 5	15335808	15339736
X	m	DF:CS	0.045744	ID=AGAP000823;description=CD81 antigen	15330000	15333680
X	m	DF:CS	0.045744	ID=AGAP000824;description=bone morphogenetic protein 5	15335808	15339736
X	m	MS:DF	0.090516	ID=AGAP000823;description=CD81 antigen	15330000	15333680
X	m	MS:DF	0.090516	ID=AGAP000824;description=bone morphogenetic protein 5	15335808	15339736
X	m	MS:RF	0.097206	ID=AGAP000823;description=CD81 antigen	15330000	15333680
X	m	MS:RF	0.097206	ID=AGAP000824;description=bone morphogenetic protein 5	15335808	15339736
X	m	MS:DF	0.068871	ID=AGAP000824;description=bone morphogenetic protein 5	15335808	15339736
X	m	MS:DF	0.068871	ID=AGAP000825;description=unspecified product	15341869	15345000
X	m	MS:RF	0.070698	ID=AGAP000824;description=bone morphogenetic protein 5	15335808	15339736
X	m	MS:RF	0.070698	ID=AGAP000825;description=unspecified product	15341869	15345000
X	m	MS:DF	0.055527999999999994	ID=AGAP000825;description=unspecified product	15341869	15345874
X	m	MS:DF	0.055527999999999994	ID=AGAP000826;description=cap-specific mRNA (nucleoside-2'-O-)-methyltransferase 1	15348090	15350000
X	m	MS:RF	0.062923	ID=AGAP000825;description=unspecified product	15341869	15345874
X	m	MS:RF	0.062923	ID=AGAP000826;description=cap-specific mRNA (nucleoside-2'-O-)-methyltransferase 1	15348090	15350000
X	m	MS:RF	0.05507	ID=AGAP000825;description=unspecified product	15345000	15345874
X	m	MS:RF	0.05507	ID=AGAP000826;description=cap-specific mRNA (nucleoside-2'-O-)-methyltransferase 1	15348090	15353483
X	m	MS:DF	0.052212999999999996	ID=AGAP000826;description=cap-specific mRNA (nucleoside-2'-O-)-methyltransferase 1	15350000	15353483
X	m	MS:DF	0.052212999999999996	ID=AGAP000829;description=unspecified product	15355731	15360000
X	m	MS:RF	0.06023	ID=AGAP000826;description=cap-specific mRNA (nucleoside-2'-O-)-methyltransferase 1	15350000	15353483
X	m	MS:RF	0.06023	ID=AGAP000829;description=unspecified product	15355731	15360000
X	m	MS:DF	0.056090999999999995	ID=AGAP000829;description=unspecified product	15360000	15364742
X	m	MS:DF	0.056090999999999995	ID=AGAP000830;Name=CASPS7;description=short caspase 7	15365554	15370000
X	m	MS:RF	0.060462999999999996	ID=AGAP000829;description=unspecified product	15360000	15364742
X	m	MS:RF	0.060462999999999996	ID=AGAP000830;Name=CASPS7;description=short caspase 7	15365554	15370000
X	m	MS:DF	0.058003	ID=AGAP000830;Name=CASPS7;description=short caspase 7	15365554	15371384
X	m	MS:RF	0.060335999999999994	ID=AGAP000830;Name=CASPS7;description=short caspase 7	15365554	15371384
X	m	CS:RF	0.033756	ID=AGAP000830;Name=CASPS7;description=short caspase 7	15370000	15371384
X	m	CS:RF	0.033756	ID=AGAP000831;description=DnaJ homolog subfamily C member 25	15375386	15376767
X	m	CS:RF	0.033756	ID=AGAP000832;description=Derlin-2/3	15378924	15380000
X	m	MS:DF	0.068005	ID=AGAP000830;Name=CASPS7;description=short caspase 7	15370000	15371384
X	m	MS:DF	0.068005	ID=AGAP000831;description=DnaJ homolog subfamily C member 25	15375386	15376767
X	m	MS:DF	0.068005	ID=AGAP000832;description=Derlin-2/3	15378924	15380000
X	m	MS:RF	0.063951	ID=AGAP000830;Name=CASPS7;description=short caspase 7	15370000	15371384
X	m	MS:RF	0.063951	ID=AGAP000831;description=DnaJ homolog subfamily C member 25	15375386	15376767
X	m	MS:RF	0.063951	ID=AGAP000832;description=Derlin-2/3	15378924	15380000
X	m	CS:RF	0.041146999999999996	ID=AGAP000831;description=DnaJ homolog subfamily C member 25	15375386	15376767
X	m	CS:RF	0.041146999999999996	ID=AGAP000832;description=Derlin-2/3	15378924	15383302
X	m	CS:RF	0.041146999999999996	ID=AGAP000833;Name=MIP;description=myoinhibitory-like peptide	15383617	15385000
X	m	DF:CS	0.046744	ID=AGAP000831;description=DnaJ homolog subfamily C member 25	15375386	15376767
X	m	DF:CS	0.046744	ID=AGAP000832;description=Derlin-2/3	15378924	15383302
X	m	DF:CS	0.046744	ID=AGAP000833;Name=MIP;description=myoinhibitory-like peptide	15383617	15385000
X	m	MS:DF	0.092415	ID=AGAP000831;description=DnaJ homolog subfamily C member 25	15375386	15376767
X	m	MS:DF	0.092415	ID=AGAP000832;description=Derlin-2/3	15378924	15383302
X	m	MS:DF	0.092415	ID=AGAP000833;Name=MIP;description=myoinhibitory-like peptide	15383617	15385000
X	m	MS:RF	0.089846	ID=AGAP000831;description=DnaJ homolog subfamily C member 25	15375386	15376767
X	m	MS:RF	0.089846	ID=AGAP000832;description=Derlin-2/3	15378924	15383302
X	m	MS:RF	0.089846	ID=AGAP000833;Name=MIP;description=myoinhibitory-like peptide	15383617	15385000
X	m	MS:DF	0.077274	ID=AGAP000832;description=Derlin-2/3	15380000	15383302
X	m	MS:DF	0.077274	ID=AGAP000833;Name=MIP;description=myoinhibitory-like peptide	15383617	15388601
X	m	MS:RF	0.078008	ID=AGAP000832;description=Derlin-2/3	15380000	15383302
X	m	MS:RF	0.078008	ID=AGAP000833;Name=MIP;description=myoinhibitory-like peptide	15383617	15388601
X	m	DF:CS	0.039219	ID=AGAP000834;description=unspecified product	15414172	15420000
X	m	MS:DF	0.070808	ID=AGAP000834;description=unspecified product	15414172	15420000
X	m	MS:RF	0.079452	ID=AGAP000834;description=unspecified product	15414172	15420000
X	m	CS:RF	0.037644	ID=AGAP000834;description=unspecified product	15415000	15423553
X	m	DF:CS	0.044150999999999996	ID=AGAP000834;description=unspecified product	15415000	15423553
X	m	MS:DF	0.088927	ID=AGAP000834;description=unspecified product	15415000	15423553
X	m	MS:RF	0.08998	ID=AGAP000834;description=unspecified product	15415000	15423553
X	m	MS:DF	0.069006	ID=AGAP000834;description=unspecified product	15420000	15423553
X	m	MS:RF	0.070024	ID=AGAP000834;description=unspecified product	15420000	15423553
X	m	MS:DF	0.06682	ID=AGAP000835;description=unspecified product	15430356	15434984
X	m	MS:RF	0.063664	ID=AGAP000835;description=unspecified product	15430356	15434984
X	m	DF:CS	0.041915	ID=AGAP000835;description=unspecified product	15430356	15434984
X	m	DF:CS	0.041915	ID=AGAP028655;description=unspecified product	15438661	15440000
X	m	MS:DF	0.06261	ID=AGAP000835;description=unspecified product	15430356	15434984
X	m	MS:DF	0.06261	ID=AGAP028655;description=unspecified product	15438661	15440000
X	m	MS:RF	0.053460999999999995	ID=AGAP000835;description=unspecified product	15430356	15434984
X	m	MS:RF	0.053460999999999995	ID=AGAP028655;description=unspecified product	15438661	15440000
X	m	DF:CS	0.042226	ID=AGAP028655;description=unspecified product	15438661	15445000
X	m	MS:DF	0.067112	ID=AGAP028655;description=unspecified product	15438661	15445000
X	m	MS:RF	0.060850999999999995	ID=AGAP028655;description=unspecified product	15438661	15445000
X	m	DF:CS	0.041978999999999995	ID=AGAP028655;description=unspecified product	15440000	15449366
X	m	MS:DF	0.081455	ID=AGAP028655;description=unspecified product	15440000	15449366
X	m	MS:RF	0.076027	ID=AGAP028655;description=unspecified product	15440000	15449366
X	m	MS:DF	0.058532	ID=AGAP028655;description=unspecified product	15445000	15449366
X	m	MS:RF	0.055980999999999996	ID=AGAP028655;description=unspecified product	15445000	15449366
X	m	MS:DF	0.055002999999999996	ID=AGAP013506;Name=UPD3A;description=JAK/STAT pathway cytokine unpaired 3 variant A	15468833	15470000
X	m	MS:RF	0.05541	ID=AGAP013506;Name=UPD3A;description=JAK/STAT pathway cytokine unpaired 3 variant A	15468833	15470000
X	m	DF:CS	0.03848	ID=AGAP013506;Name=UPD3A;description=JAK/STAT pathway cytokine unpaired 3 variant A	15468833	15475000
X	m	MS:DF	0.061956	ID=AGAP013506;Name=UPD3A;description=JAK/STAT pathway cytokine unpaired 3 variant A	15468833	15475000
X	m	MS:RF	0.063271	ID=AGAP013506;Name=UPD3A;description=JAK/STAT pathway cytokine unpaired 3 variant A	15468833	15475000
X	m	MS:DF	0.051963999999999996	ID=AGAP013506;Name=UPD3A;description=JAK/STAT pathway cytokine unpaired 3 variant A	15470000	15476544
X	m	MS:RF	0.051637999999999996	ID=AGAP013506;Name=UPD3A;description=JAK/STAT pathway cytokine unpaired 3 variant A	15470000	15476544
X	m	MS:DF	0.077526	ID=AGAP000840;description=amiloride-sensitive sodium channel%2C other	15534977	15535000
X	m	MS:RF	0.066701	ID=AGAP000840;description=amiloride-sensitive sodium channel%2C other	15534977	15535000
X	m	MS:DF	0.088818	ID=AGAP000840;description=amiloride-sensitive sodium channel%2C other	15534977	15539716
X	m	MS:RF	0.080203	ID=AGAP000840;description=amiloride-sensitive sodium channel%2C other	15534977	15539716
X	m	MS:DF	0.091999	ID=AGAP000840;description=amiloride-sensitive sodium channel%2C other	15535000	15539716
X	m	MS:DF	0.091999	ID=AGAP000841;description=Ras-related protein Rab-40	15540274	15545000
X	m	MS:RF	0.078023	ID=AGAP000840;description=amiloride-sensitive sodium channel%2C other	15535000	15539716
X	m	MS:RF	0.078023	ID=AGAP000841;description=Ras-related protein Rab-40	15540274	15545000
X	m	MS:DF	0.09374	ID=AGAP000841;description=Ras-related protein Rab-40	15540274	15549953
X	m	MS:RF	0.078488	ID=AGAP000841;description=Ras-related protein Rab-40	15540274	15549953
X	m	MS:DF	0.083065	ID=AGAP000841;description=Ras-related protein Rab-40	15545000	15549953
X	m	MS:DF	0.083065	ID=AGAP013101;description=unspecified product	15552597	15555000
X	m	MS:RF	0.074899	ID=AGAP000841;description=Ras-related protein Rab-40	15545000	15549953
X	m	MS:RF	0.074899	ID=AGAP013101;description=unspecified product	15552597	15555000
X	m	MS:DF	0.074378	ID=AGAP013101;description=unspecified product	15552597	15555797
X	m	MS:DF	0.074378	ID=AGAP000842;description=NADH dehydrogenase (ubiquinone) 1 alpha subcomplex%2C assembly factor 1	15559097	15560000
X	m	MS:RF	0.065708	ID=AGAP013101;description=unspecified product	15552597	15555797
X	m	MS:RF	0.065708	ID=AGAP000842;description=NADH dehydrogenase (ubiquinone) 1 alpha subcomplex%2C assembly factor 1	15559097	15560000
X	m	MS:DF	0.065587	ID=AGAP013101;description=unspecified product	15555000	15555797
X	m	MS:DF	0.065587	ID=AGAP000842;description=NADH dehydrogenase (ubiquinone) 1 alpha subcomplex%2C assembly factor 1	15559097	15560436
X	m	MS:DF	0.065587	ID=AGAP000843;description=cardiolipin synthase	15562826	15564556
X	m	MS:RF	0.053529999999999994	ID=AGAP013101;description=unspecified product	15555000	15555797
X	m	MS:RF	0.053529999999999994	ID=AGAP000842;description=NADH dehydrogenase (ubiquinone) 1 alpha subcomplex%2C assembly factor 1	15559097	15560436
X	m	MS:RF	0.053529999999999994	ID=AGAP000843;description=cardiolipin synthase	15562826	15564556
X	m	MS:DF	0.073187	ID=AGAP000842;description=NADH dehydrogenase (ubiquinone) 1 alpha subcomplex%2C assembly factor 1	15560000	15560436
X	m	MS:DF	0.073187	ID=AGAP000843;description=cardiolipin synthase	15562826	15564556
X	m	MS:DF	0.073187	ID=AGAP000844;description=Progestin and adipoQ receptor family member 4	15566918	15570000
X	m	MS:RF	0.066044	ID=AGAP000842;description=NADH dehydrogenase (ubiquinone) 1 alpha subcomplex%2C assembly factor 1	15560000	15560436
X	m	MS:RF	0.066044	ID=AGAP000843;description=cardiolipin synthase	15562826	15564556
X	m	MS:RF	0.066044	ID=AGAP000844;description=Progestin and adipoQ receptor family member 4	15566918	15570000
X	m	MS:DF	0.085639	ID=AGAP000844;description=Progestin and adipoQ receptor family member 4	15566918	15575000
X	m	MS:RF	0.08001	ID=AGAP000844;description=Progestin and adipoQ receptor family member 4	15566918	15575000
X	m	MS:DF	0.070199	ID=AGAP000844;description=Progestin and adipoQ receptor family member 4	15570000	15580000
X	m	MS:RF	0.062300999999999995	ID=AGAP000844;description=Progestin and adipoQ receptor family member 4	15570000	15580000
X	m	MS:DF	0.050422999999999996	ID=AGAP000844;description=Progestin and adipoQ receptor family member 4	15575000	15582017
X	m	MS:DF	0.053479	ID=AGAP000847;description=CDC-like kinase	15608998	15610000
X	m	MS:RF	0.07166	ID=AGAP000847;description=CDC-like kinase	15608998	15610000
X	m	MS:DF	0.071249	ID=AGAP000847;description=CDC-like kinase	15608998	15615000
X	m	MS:RF	0.074454	ID=AGAP000847;description=CDC-like kinase	15608998	15615000
X	m	MS:DF	0.081895	ID=AGAP000847;description=CDC-like kinase	15610000	15620000
X	m	MS:RF	0.07105	ID=AGAP000847;description=CDC-like kinase	15610000	15620000
X	m	CS:RF	0.036828	ID=AGAP000847;description=CDC-like kinase	15615000	15625000
X	m	MS:DF	0.070911	ID=AGAP000847;description=CDC-like kinase	15615000	15625000
X	m	MS:RF	0.072496	ID=AGAP000847;description=CDC-like kinase	15615000	15625000
X	m	MS:RF	0.052830999999999996	ID=AGAP000847;description=CDC-like kinase	15620000	15630000
X	m	MS:DF	0.058456999999999995	ID=AGAP000847;description=CDC-like kinase	15625000	15635000
X	m	MS:RF	0.060557	ID=AGAP000847;description=CDC-like kinase	15625000	15635000
X	m	CS:RF	0.035941	ID=AGAP000847;description=CDC-like kinase	15630000	15640000
X	m	MS:DF	0.071934	ID=AGAP000847;description=CDC-like kinase	15630000	15640000
X	m	MS:RF	0.070871	ID=AGAP000847;description=CDC-like kinase	15630000	15640000
X	m	CS:RF	0.038307999999999995	ID=AGAP000847;description=CDC-like kinase	15635000	15645000
X	m	DF:CS	0.04113	ID=AGAP000847;description=CDC-like kinase	15635000	15645000
X	m	MS:DF	0.07879	ID=AGAP000847;description=CDC-like kinase	15635000	15645000
X	m	MS:RF	0.072302	ID=AGAP000847;description=CDC-like kinase	15635000	15645000
X	m	MS:DF	0.073733	ID=AGAP000847;description=CDC-like kinase	15640000	15650000
X	m	MS:RF	0.065635	ID=AGAP000847;description=CDC-like kinase	15640000	15650000
X	m	MS:DF	0.051028	ID=AGAP000847;description=CDC-like kinase	15645000	15655000
X	m	MS:DF	0.05411	ID=AGAP000847;description=CDC-like kinase	15650000	15660000
X	m	MS:DF	0.058670999999999994	ID=AGAP000847;description=CDC-like kinase	15665000	15675000
X	m	MS:RF	0.061411	ID=AGAP000847;description=CDC-like kinase	15665000	15675000
X	m	MS:DF	0.060368	ID=AGAP000847;description=CDC-like kinase	15670000	15680000
X	m	MS:RF	0.052251	ID=AGAP000847;description=CDC-like kinase	15670000	15680000
X	m	MS:DF	0.054419999999999996	ID=AGAP000847;description=CDC-like kinase	15675000	15685000
X	m	MS:DF	0.056159999999999995	ID=AGAP000847;description=CDC-like kinase	15680000	15690000
X	m	MS:DF	0.054805	ID=AGAP000847;description=CDC-like kinase	15685000	15692650
X	m	MS:DF	0.054805	ID=AGAP000848;description=unspecified product	15692870	15695000
X	m	CS:RF	0.037091	ID=AGAP000847;description=CDC-like kinase	15690000	15692650
X	m	CS:RF	0.037091	ID=AGAP000848;description=unspecified product	15692870	15700000
X	m	MS:DF	0.050768999999999995	ID=AGAP000847;description=CDC-like kinase	15690000	15692650
X	m	MS:DF	0.050768999999999995	ID=AGAP000848;description=unspecified product	15692870	15700000
X	m	MS:RF	0.056845	ID=AGAP000847;description=CDC-like kinase	15690000	15692650
X	m	MS:RF	0.056845	ID=AGAP000848;description=unspecified product	15692870	15700000
X	m	CS:RF	0.035484999999999996	ID=AGAP000848;description=unspecified product	15695000	15705000
X	m	MS:DF	0.050716	ID=AGAP000848;description=unspecified product	15695000	15705000
X	m	MS:RF	0.054168999999999995	ID=AGAP000848;description=unspecified product	15695000	15705000
X	m	MS:DF	0.049564	ID=AGAP000853;description=gamma-glutamyltranspeptidase	15745790	15750215
X	m	MS:DF	0.049564	ID=AGAP000854;description=unspecified product	15754261	15755000
X	m	CS:RF	0.047618	ID=AGAP000854;description=unspecified product	15780000	15781429
X	m	CS:RF	0.047618	ID=AGAP000855;description=unspecified product	15783193	15784645
X	m	CS:RF	0.047618	ID=AGAP000856;description=tRNA-dihydrouridine synthase 2	15786439	15788887
X	m	MS:RF	0.059717	ID=AGAP000854;description=unspecified product	15780000	15781429
X	m	MS:RF	0.059717	ID=AGAP000855;description=unspecified product	15783193	15784645
X	m	MS:RF	0.059717	ID=AGAP000856;description=tRNA-dihydrouridine synthase 2	15786439	15788887
X	m	CS:RF	0.052731	ID=AGAP000856;description=tRNA-dihydrouridine synthase 2	15786439	15788887
X	m	CS:RF	0.052731	ID=AGAP000857;Name=mRpL3;description=39S ribosomal protein L3%2C mitochondrial	15790708	15792393
X	m	MS:DF	0.048583	ID=AGAP000856;description=tRNA-dihydrouridine synthase 2	15786439	15788887
X	m	MS:DF	0.048583	ID=AGAP000857;Name=mRpL3;description=39S ribosomal protein L3%2C mitochondrial	15790708	15792393
X	m	MS:RF	0.060417	ID=AGAP000856;description=tRNA-dihydrouridine synthase 2	15786439	15788887
X	m	MS:RF	0.060417	ID=AGAP000857;Name=mRpL3;description=39S ribosomal protein L3%2C mitochondrial	15790708	15792393
X	m	MS:DF	0.050137999999999995	ID=AGAP000857;Name=mRpL3;description=39S ribosomal protein L3%2C mitochondrial	15790708	15792393
X	m	MS:RF	0.054803	ID=AGAP000857;Name=mRpL3;description=39S ribosomal protein L3%2C mitochondrial	15790708	15792393
X	m	MS:DF	0.051404	ID=AGAP013097;description=unspecified product	15800223	15802416
X	m	MS:RF	0.055224999999999996	ID=AGAP013097;description=unspecified product	15800223	15802416
X	m	MS:DF	0.050359999999999995	ID=AGAP013097;description=unspecified product	15800223	15802416
X	m	MS:DF	0.050359999999999995	ID=AGAP012991;description=Fascin [Source:UniProtKB/TrEMBL%3BAcc:F5HLZ2]	15809463	15810000
X	m	MS:DF	0.050313	ID=AGAP012991;description=Fascin [Source:UniProtKB/TrEMBL%3BAcc:F5HLZ2]	15809463	15815000
X	m	MS:RF	0.052724	ID=AGAP012991;description=Fascin [Source:UniProtKB/TrEMBL%3BAcc:F5HLZ2]	15820000	15830000
X	m	MS:DF	0.050069999999999996	ID=AGAP029672;description=Protein tweety homolog [Source:UniProtKB/TrEMBL%3BAcc:A0A453Z0G7]	15841074	15847449
X	m	MS:DF	0.050069999999999996	ID=AGAP029671;description=unspecified product	15847495	15849211
X	m	MS:DF	0.052023	ID=AGAP000863;description=lachesin	16015000	16025000
X	m	MS:DF	0.049151	ID=AGAP000863;description=lachesin	16020000	16030000
X	m	MS:DF	0.053123	ID=AGAP000863;description=lachesin	16030000	16035449
X	m	MS:DF	0.06889	ID=AGAP000863;description=lachesin	16035000	16035449
X	m	MS:DF	0.048160999999999995	ID=AGAP000879;description=yellow protein	16665773	16671544
X	m	MS:CS	0.045576	ID=AGAP000892;description=unspecified product	16792766	16794816
X	m	MS:DF	0.050513999999999996	ID=AGAP000903;description=unspecified product	17050000	17052540
X	m	MS:DF	0.050513999999999996	ID=AGAP029488;description=unspecified product	17055027	17060000
X	m	MS:DF	0.051059	ID=AGAP029488;description=unspecified product	17055027	17065000
X	m	MS:DF	0.05348	ID=AGAP000940;Name=CTL7;description=C-type lectin (CTL) [Source:UniProtKB/TrEMBL%3BAcc:A0A1S4GAH1]	18215000	18225000
X	m	MS:DF	0.057759	ID=AGAP000940;Name=CTL7;description=C-type lectin (CTL) [Source:UniProtKB/TrEMBL%3BAcc:A0A1S4GAH1]	18230000	18240000
X	m	MS:CS	0.048340999999999995	ID=AGAP000984;description=unspecified product	18880492	18890000
X	m	DF:CS	0.038976	ID=AGAP000987;Name=CPAP3-A1b;description=cuticular protein	18935000	18935322
X	m	DF:CS	0.038976	ID=AGAP000988;Name=CPAP3-A1c;description=cuticular protein	18936440	18938933
X	m	DF:CS	0.038976	ID=AGAP000989;Name=CPAP3-A1a;description=cuticular protein	18942806	18945000
X	m	DF:CS	0.042307	ID=AGAP000989;Name=CPAP3-A1a;description=cuticular protein	18942806	18946454
X	m	DF:CS	0.042307	ID=AGAP000990;description=unspecified product	18948618	18950000
X	m	DF:CS	0.06462	ID=AGAP000989;Name=CPAP3-A1a;description=cuticular protein	18945000	18946454
X	m	DF:CS	0.06462	ID=AGAP000990;description=unspecified product	18948618	18954347
X	m	MS:CS	0.056166999999999995	ID=AGAP000989;Name=CPAP3-A1a;description=cuticular protein	18945000	18946454
X	m	MS:CS	0.056166999999999995	ID=AGAP000990;description=unspecified product	18948618	18954347
X	m	DF:CS	0.045093999999999995	ID=AGAP000990;description=unspecified product	18950000	18954347
X	m	MS:CS	0.047392	ID=AGAP000990;description=unspecified product	18950000	18954347
X	m	MS:CS	0.046405999999999996	ID=AGAP000991;description=seryl-tRNA synthetase	18974106	18975611
X	m	MS:CS	0.046405999999999996	ID=AGAP000992;description=unspecified product	18976858	18980000
X	m	MS:CS	0.049762	ID=AGAP000996;description=unspecified product	18995000	18996428
X	m	MS:CS	0.049762	ID=AGAP000997;description=mitogen-activated protein kinase kinase 1 interacting protein 1	18996231	18997417
X	m	MS:CS	0.049762	ID=AGAP000998;description=insulin-like growth factor 2 receptor	18997447	19005000
X	m	MS:CS	0.049762	ID=AGAP000999;Name=TOLL5A;description=TOLL-like receptor 5A	19002931	19005000
X	m	MS:CS	0.063484	ID=AGAP000998;description=insulin-like growth factor 2 receptor	19000000	19010000
X	m	MS:CS	0.063484	ID=AGAP000999;Name=TOLL5A;description=TOLL-like receptor 5A	19002931	19007726
X	m	MS:CS	0.062418999999999995	ID=AGAP000998;description=insulin-like growth factor 2 receptor	19005000	19015000
X	m	MS:CS	0.062418999999999995	ID=AGAP000999;Name=TOLL5A;description=TOLL-like receptor 5A	19005000	19007726
X	m	MS:CS	0.062418999999999995	ID=AGAP013027;description=Protein toll	19012725	19015000
X	m	MS:RF	0.058223	ID=AGAP000998;description=insulin-like growth factor 2 receptor	19005000	19015000
X	m	MS:RF	0.058223	ID=AGAP000999;Name=TOLL5A;description=TOLL-like receptor 5A	19005000	19007726
X	m	MS:RF	0.058223	ID=AGAP013027;description=Protein toll	19012725	19015000
X	m	MS:CS	0.057855	ID=AGAP000998;description=insulin-like growth factor 2 receptor	19010000	19020000
X	m	MS:CS	0.057855	ID=AGAP013027;description=Protein toll	19012725	19016292
X	m	MS:RF	0.057297	ID=AGAP000998;description=insulin-like growth factor 2 receptor	19010000	19020000
X	m	MS:RF	0.057297	ID=AGAP013027;description=Protein toll	19012725	19016292
X	m	MS:CS	0.051712	ID=AGAP000998;description=insulin-like growth factor 2 receptor	19015000	19025000
X	m	MS:CS	0.051712	ID=AGAP013027;description=Protein toll	19015000	19016292
X	m	CS:RF	0.094279	ID=AGAP001048;description=unspecified product	20660000	20670000
X	m	DF:RF	0.081884	ID=AGAP001048;description=unspecified product	20660000	20670000
X	m	MS:CS	0.092219	ID=AGAP001048;description=unspecified product	20660000	20670000
X	m	MS:DF	0.087455	ID=AGAP001048;description=unspecified product	20660000	20670000
X	m	MS:RF	0.05275	ID=AGAP001048;description=unspecified product	20710000	20720000
X	m	MS:RF	0.052321	ID=AGAP001048;description=unspecified product	20715000	20725000
X	m	DF:RF	0.037716	ID=AGAP001072;description=unspecified product	22717918	22718692
X	m	DF:RF	0.047730999999999996	ID=AGAP001072;description=unspecified product	22717918	22718692
X	m	CS:RF	0.099901	ID=AGAP001079;description=unspecified product	23125382	23126267
X	m	DF:CS	0.078139	ID=AGAP001079;description=unspecified product	23125382	23126267
X	m	MS:RF	0.053672	ID=AGAP001079;description=unspecified product	23125382	23126267
X	m	CS:RF	0.1013	ID=AGAP001090;description=Breast carcinoma amplified sequence 3	23860000	23862691
X	m	CS:RF	0.1013	ID=AGAP013312;description=unspecified product	23863618	23864713
2R	s	CS:RF	0.055757999999999995	ID=AGAP028467;description=unspecified product	3247692	3248637
2R	s	CS:RF	0.055757999999999995	ID=AGAP001332;description=unspecified product	3251613	3252710
2R	s	CS:RF	0.055757999999999995	ID=AGAP001333;Name=st;description=protein scarlet	3253875	3255000
2R	s	CS:RF	0.060925999999999994	ID=AGAP001332;description=unspecified product	3251613	3252710
2R	s	CS:RF	0.060925999999999994	ID=AGAP001333;Name=st;description=protein scarlet	3253875	3257684
2R	s	CS:RF	0.055587	ID=AGAP001333;Name=st;description=protein scarlet	3255000	3257684
2R	s	CS:RF	0.055587	ID=AGAP001334;description=unspecified product	3260240	3261465
2R	s	CS:RF	0.055587	ID=AGAP001335;description=dynein light chain LC8-type	3262688	3265000
2R	s	CS:RF	0.052881	ID=AGAP001334;description=unspecified product	3260240	3261465
2R	s	CS:RF	0.052881	ID=AGAP001335;description=dynein light chain LC8-type	3262688	3270000
2R	s	CS:RF	0.054778999999999994	ID=AGAP001335;description=dynein light chain LC8-type	3265000	3275000
2R	s	CS:RF	0.055819	ID=AGAP001335;description=dynein light chain LC8-type	3270000	3280000
2R	s	CS:RF	0.055548999999999994	ID=AGAP001335;description=dynein light chain LC8-type	3275000	3282290
2R	s	CS:RF	0.054437	ID=AGAP001336;description=unspecified product	3286021	3294386
2R	s	CS:RF	0.060863	ID=AGAP001336;description=unspecified product	3290000	3294386
2R	s	CS:RF	0.052988999999999994	ID=AGAP001337;description=unspecified product	3308577	3310000
2R	s	CS:RF	0.066995	ID=AGAP001337;description=unspecified product	3308577	3311759
2R	s	CS:RF	0.066995	ID=AGAP001338;description=DEAH (Asp-Glu-Ala-His) box polypeptide 34	3312795	3315000
2R	s	CS:RF	0.066159	ID=AGAP001337;description=unspecified product	3310000	3311759
2R	s	CS:RF	0.066159	ID=AGAP001338;description=DEAH (Asp-Glu-Ala-His) box polypeptide 34	3312795	3320000
2R	s	CS:RF	0.066159	ID=AGAP001339;description=phosphatidylinositol glycan%2C class V	3319081	3320000
2R	s	CS:RF	0.061665	ID=AGAP001338;description=DEAH (Asp-Glu-Ala-His) box polypeptide 34	3315000	3322628
2R	s	CS:RF	0.061665	ID=AGAP001339;description=phosphatidylinositol glycan%2C class V	3319081	3321756
2R	s	CS:RF	0.061665	ID=AGAP001340;description=unspecified product	3322960	3324572
2R	s	CS:RF	0.061665	ID=AGAP001341;description=bleomycin hydrolase	3324751	3325000
2R	s	DF:CS	0.040552	ID=AGAP001338;description=DEAH (Asp-Glu-Ala-His) box polypeptide 34	3315000	3322628
2R	s	DF:CS	0.040552	ID=AGAP001339;description=phosphatidylinositol glycan%2C class V	3319081	3321756
2R	s	DF:CS	0.040552	ID=AGAP001340;description=unspecified product	3322960	3324572
2R	s	DF:CS	0.040552	ID=AGAP001341;description=bleomycin hydrolase	3324751	3325000
2R	s	CS:RF	0.070218	ID=AGAP001338;description=DEAH (Asp-Glu-Ala-His) box polypeptide 34	3320000	3322628
2R	s	CS:RF	0.070218	ID=AGAP001339;description=phosphatidylinositol glycan%2C class V	3320000	3321756
2R	s	CS:RF	0.070218	ID=AGAP001340;description=unspecified product	3322960	3324572
2R	s	CS:RF	0.070218	ID=AGAP001341;description=bleomycin hydrolase	3324751	3330000
2R	s	DF:CS	0.046100999999999996	ID=AGAP001338;description=DEAH (Asp-Glu-Ala-His) box polypeptide 34	3320000	3322628
2R	s	DF:CS	0.046100999999999996	ID=AGAP001339;description=phosphatidylinositol glycan%2C class V	3320000	3321756
2R	s	DF:CS	0.046100999999999996	ID=AGAP001340;description=unspecified product	3322960	3324572
2R	s	DF:CS	0.046100999999999996	ID=AGAP001341;description=bleomycin hydrolase	3324751	3330000
2R	s	CS:RF	0.08917	ID=AGAP001341;description=bleomycin hydrolase	3325000	3330289
2R	s	CS:RF	0.08917	ID=AGAP001342;description=unspecified product	3330417	3331217
2R	s	CS:RF	0.08917	ID=AGAP001343;description=fatty acyl-CoA reductase 2	3331550	3335000
2R	s	DF:CS	0.041447	ID=AGAP001341;description=bleomycin hydrolase	3325000	3330289
2R	s	DF:CS	0.041447	ID=AGAP001342;description=unspecified product	3330417	3331217
2R	s	DF:CS	0.041447	ID=AGAP001343;description=fatty acyl-CoA reductase 2	3331550	3335000
2R	s	CS:RF	0.095721	ID=AGAP001341;description=bleomycin hydrolase	3330000	3330289
2R	s	CS:RF	0.095721	ID=AGAP001342;description=unspecified product	3330417	3331217
2R	s	CS:RF	0.095721	ID=AGAP001343;description=fatty acyl-CoA reductase 2	3331550	3340000
2R	s	DF:CS	0.037593999999999995	ID=AGAP001341;description=bleomycin hydrolase	3330000	3330289
2R	s	DF:CS	0.037593999999999995	ID=AGAP001342;description=unspecified product	3330417	3331217
2R	s	DF:CS	0.037593999999999995	ID=AGAP001343;description=fatty acyl-CoA reductase 2	3331550	3340000
2R	s	CS:RF	0.08712	ID=AGAP001343;description=fatty acyl-CoA reductase 2	3335000	3345000
2R	s	DF:CS	0.038422	ID=AGAP001343;description=fatty acyl-CoA reductase 2	3335000	3345000
2R	s	CS:RF	0.092259	ID=AGAP001343;description=fatty acyl-CoA reductase 2	3340000	3345366
2R	s	DF:CS	0.049416999999999996	ID=AGAP001343;description=fatty acyl-CoA reductase 2	3340000	3345366
2R	s	CS:RF	0.084952	ID=AGAP001343;description=fatty acyl-CoA reductase 2	3345000	3345366
2R	s	DF:CS	0.045369	ID=AGAP001343;description=fatty acyl-CoA reductase 2	3345000	3345366
2R	s	CS:RF	0.076189	ID=AGAP001344;description=unspecified product	3358519	3360000
2R	s	DF:CS	0.041596	ID=AGAP001344;description=unspecified product	3358519	3360000
2R	s	CS:RF	0.086598	ID=AGAP001344;description=unspecified product	3358519	3365000
2R	s	CS:RF	0.086598	ID=AGAP001345;description=hexamerin	3362647	3364773
2R	s	DF:CS	0.053229	ID=AGAP001344;description=unspecified product	3358519	3365000
2R	s	DF:CS	0.053229	ID=AGAP001345;description=hexamerin	3362647	3364773
2R	s	CS:RF	0.075777	ID=AGAP001344;description=unspecified product	3360000	3370000
2R	s	CS:RF	0.075777	ID=AGAP001345;description=hexamerin	3362647	3364773
2R	s	DF:CS	0.045828999999999995	ID=AGAP001344;description=unspecified product	3360000	3370000
2R	s	DF:CS	0.045828999999999995	ID=AGAP001345;description=hexamerin	3362647	3364773
2R	s	CS:RF	0.079612	ID=AGAP001344;description=unspecified product	3365000	3375000
2R	s	DF:CS	0.037278	ID=AGAP001344;description=unspecified product	3365000	3375000
2R	s	CS:RF	0.080827	ID=AGAP001344;description=unspecified product	3370000	3376787
2R	s	DF:CS	0.039179	ID=AGAP001344;description=unspecified product	3370000	3376787
2R	s	CS:RF	0.083979	ID=AGAP001344;description=unspecified product	3375000	3376787
2R	s	CS:RF	0.083979	ID=AGAP001346;description=unspecified product	3380537	3381874
2R	s	CS:RF	0.083979	ID=AGAP001347;description=unspecified product	3382258	3384035
2R	s	CS:RF	0.083979	ID=AGAP001348;description=unspecified product	3384310	3385000
2R	s	DF:CS	0.040489	ID=AGAP001344;description=unspecified product	3375000	3376787
2R	s	DF:CS	0.040489	ID=AGAP001346;description=unspecified product	3380537	3381874
2R	s	DF:CS	0.040489	ID=AGAP001347;description=unspecified product	3382258	3384035
2R	s	DF:CS	0.040489	ID=AGAP001348;description=unspecified product	3384310	3385000
2R	s	CS:RF	0.089185	ID=AGAP001346;description=unspecified product	3380537	3381874
2R	s	CS:RF	0.089185	ID=AGAP001347;description=unspecified product	3382258	3384035
2R	s	CS:RF	0.089185	ID=AGAP001348;description=unspecified product	3384310	3390000
2R	s	CS:RF	0.087146	ID=AGAP001348;description=unspecified product	3385000	3392463
2R	s	CS:RF	0.087146	ID=AGAP001349;description=chronic lymphocytic leukemia deletion region gene 6 protein-like protein	3394542	3395000
2R	s	CS:RF	0.093046	ID=AGAP001348;description=unspecified product	3390000	3392463
2R	s	CS:RF	0.093046	ID=AGAP001349;description=chronic lymphocytic leukemia deletion region gene 6 protein-like protein	3394542	3395858
2R	s	CS:RF	0.093046	ID=AGAP029603;description=unspecified product	3396238	3400000
2R	s	DF:RF	0.048783	ID=AGAP001348;description=unspecified product	3390000	3392463
2R	s	DF:RF	0.048783	ID=AGAP001349;description=chronic lymphocytic leukemia deletion region gene 6 protein-like protein	3394542	3395858
2R	s	DF:RF	0.048783	ID=AGAP029603;description=unspecified product	3396238	3400000
2R	s	CS:RF	0.09851	ID=AGAP001349;description=chronic lymphocytic leukemia deletion region gene 6 protein-like protein	3395000	3395858
2R	s	CS:RF	0.09851	ID=AGAP029603;description=unspecified product	3396238	3405000
2R	s	DF:RF	0.048052	ID=AGAP001349;description=chronic lymphocytic leukemia deletion region gene 6 protein-like protein	3395000	3395858
2R	s	DF:RF	0.048052	ID=AGAP029603;description=unspecified product	3396238	3405000
2R	s	CS:RF	0.097349	ID=AGAP029603;description=unspecified product	3400000	3410000
2R	s	DF:RF	0.048108	ID=AGAP029603;description=unspecified product	3400000	3410000
2R	s	CS:RF	0.10715999999999999	ID=AGAP029603;description=unspecified product	3405000	3415000
2R	s	DF:RF	0.050274	ID=AGAP029603;description=unspecified product	3405000	3415000
2R	s	CS:RF	0.10947899999999999	ID=AGAP029603;description=unspecified product	3410000	3420000
2R	s	CS:RF	0.100007	ID=AGAP029603;description=unspecified product	3415000	3425000
2R	s	DF:RF	0.048754	ID=AGAP029603;description=unspecified product	3415000	3425000
2R	s	CS:RF	0.106954	ID=AGAP029603;description=unspecified product	3420000	3426507
2R	s	DF:RF	0.066549	ID=AGAP029603;description=unspecified product	3420000	3426507
2R	s	CS:RF	0.109889	ID=AGAP029603;description=unspecified product	3425000	3426507
2R	s	CS:RF	0.109889	ID=AGAP001352;description=unspecified product	3430765	3432005
2R	s	CS:RF	0.109889	ID=AGAP001353;description=unspecified product	3432984	3433877
2R	s	CS:RF	0.109889	ID=AGAP001354;description=unspecified product	3434159	3435000
2R	s	DF:RF	0.067012	ID=AGAP029603;description=unspecified product	3425000	3426507
2R	s	DF:RF	0.067012	ID=AGAP001352;description=unspecified product	3430765	3432005
2R	s	DF:RF	0.067012	ID=AGAP001353;description=unspecified product	3432984	3433877
2R	s	DF:RF	0.067012	ID=AGAP001354;description=unspecified product	3434159	3435000
2R	s	CS:RF	0.087	ID=AGAP001352;description=unspecified product	3430765	3432005
2R	s	CS:RF	0.087	ID=AGAP001353;description=unspecified product	3432984	3433877
2R	s	CS:RF	0.087	ID=AGAP001354;description=unspecified product	3434159	3435100
2R	s	CS:RF	0.087	ID=AGAP001355;description=unspecified product	3435807	3436692
2R	s	DF:RF	0.050998999999999996	ID=AGAP001352;description=unspecified product	3430765	3432005
2R	s	DF:RF	0.050998999999999996	ID=AGAP001353;description=unspecified product	3432984	3433877
2R	s	DF:RF	0.050998999999999996	ID=AGAP001354;description=unspecified product	3434159	3435100
2R	s	DF:RF	0.050998999999999996	ID=AGAP001355;description=unspecified product	3435807	3436692
2R	s	CS:RF	0.065445	ID=AGAP001354;description=unspecified product	3435000	3435100
2R	s	CS:RF	0.065445	ID=AGAP001355;description=unspecified product	3435807	3436692
2R	s	CS:RF	0.11302699999999999	ID=AGAP001356;Name=ACE1;description=Acetylcholinesterase [Source:UniProtKB/Swiss-Prot%3BAcc:Q869C3]	3483099	3485000
2R	s	DF:RF	0.11947899999999999	ID=AGAP001356;Name=ACE1;description=Acetylcholinesterase [Source:UniProtKB/Swiss-Prot%3BAcc:Q869C3]	3483099	3485000
2R	s	CS:RF	0.116252	ID=AGAP001356;Name=ACE1;description=Acetylcholinesterase [Source:UniProtKB/Swiss-Prot%3BAcc:Q869C3]	3483099	3490000
2R	s	DF:RF	0.1195	ID=AGAP001356;Name=ACE1;description=Acetylcholinesterase [Source:UniProtKB/Swiss-Prot%3BAcc:Q869C3]	3483099	3490000
2R	s	CS:RF	0.11258399999999999	ID=AGAP001356;Name=ACE1;description=Acetylcholinesterase [Source:UniProtKB/Swiss-Prot%3BAcc:Q869C3]	3485000	3495000
2R	s	DF:RF	0.111937	ID=AGAP001356;Name=ACE1;description=Acetylcholinesterase [Source:UniProtKB/Swiss-Prot%3BAcc:Q869C3]	3485000	3495000
2R	s	CS:RF	0.106487	ID=AGAP001356;Name=ACE1;description=Acetylcholinesterase [Source:UniProtKB/Swiss-Prot%3BAcc:Q869C3]	3490000	3497400
2R	s	DF:RF	0.106407	ID=AGAP001356;Name=ACE1;description=Acetylcholinesterase [Source:UniProtKB/Swiss-Prot%3BAcc:Q869C3]	3490000	3497400
2R	s	CS:RF	0.091488	ID=AGAP001356;Name=ACE1;description=Acetylcholinesterase [Source:UniProtKB/Swiss-Prot%3BAcc:Q869C3]	3495000	3497400
2R	s	CS:RF	0.091488	ID=AGAP001357;description=beta-catenin-like protein 1	3501596	3503538
2R	s	CS:RF	0.091488	ID=AGAP001358;description=unspecified product	3503882	3505000
2R	s	DF:RF	0.096697	ID=AGAP001356;Name=ACE1;description=Acetylcholinesterase [Source:UniProtKB/Swiss-Prot%3BAcc:Q869C3]	3495000	3497400
2R	s	DF:RF	0.096697	ID=AGAP001357;description=beta-catenin-like protein 1	3501596	3503538
2R	s	DF:RF	0.096697	ID=AGAP001358;description=unspecified product	3503882	3505000
2R	s	CS:RF	0.09823	ID=AGAP001357;description=beta-catenin-like protein 1	3501596	3503538
2R	s	CS:RF	0.09823	ID=AGAP001358;description=unspecified product	3503882	3510000
2R	s	DF:RF	0.104555	ID=AGAP001357;description=beta-catenin-like protein 1	3501596	3503538
2R	s	DF:RF	0.104555	ID=AGAP001358;description=unspecified product	3503882	3510000
2R	s	CS:RF	0.08436	ID=AGAP001358;description=unspecified product	3505000	3515000
2R	s	DF:RF	0.082764	ID=AGAP001358;description=unspecified product	3505000	3515000
2R	s	CS:RF	0.060569	ID=AGAP001358;description=unspecified product	3510000	3520000
2R	s	DF:RF	0.051504999999999995	ID=AGAP001358;description=unspecified product	3510000	3520000
2R	s	CS:RF	0.057948	ID=AGAP001358;description=unspecified product	3515000	3520899
2R	s	DF:RF	0.05223	ID=AGAP001358;description=unspecified product	3515000	3520899
2R	s	DF:RF	0.048513	ID=AGAP001358;description=unspecified product	3520000	3520899
2R	s	DF:RF	0.053765999999999994	ID=AGAP001360;description=unspecified product	3546131	3548750
2R	s	DF:RF	0.05108	ID=AGAP001360;description=unspecified product	3546131	3548750
2R	s	DF:RF	0.053221	ID=AGAP001361;description=WD repeat-containing protein	3568118	3570000
2R	s	DF:RF	0.05363	ID=AGAP001361;description=WD repeat-containing protein	3568118	3571356
2R	s	DF:RF	0.05363	ID=AGAP001362;description=polyadenylation factor subunit 2	3571835	3575000
2R	s	DF:RF	0.046506	ID=AGAP001361;description=WD repeat-containing protein	3570000	3571356
2R	s	DF:RF	0.046506	ID=AGAP001362;description=polyadenylation factor subunit 2	3571835	3577510
2R	s	DF:RF	0.046506	ID=AGAP001363;description=cohesin loading complex subunit SCC4 homolog	3578079	3580000
2R	s	DF:RF	0.045954999999999996	ID=AGAP001367;description=beta-1%2C3-glucuronyltransferase	3590764	3600000
2R	s	DF:RF	0.045843999999999996	ID=AGAP001367;description=beta-1%2C3-glucuronyltransferase	3595000	3605000
2R	s	DF:RF	0.046189	ID=AGAP001367;description=beta-1%2C3-glucuronyltransferase	3605000	3615000
2R	s	CS:RF	0.056048999999999995	ID=AGAP001367;description=beta-1%2C3-glucuronyltransferase	3610000	3620000
2R	s	DF:RF	0.062615	ID=AGAP001367;description=beta-1%2C3-glucuronyltransferase	3610000	3620000
2R	s	CS:RF	0.052586999999999995	ID=AGAP001367;description=beta-1%2C3-glucuronyltransferase	3615000	3625000
2R	s	DF:RF	0.072523	ID=AGAP001367;description=beta-1%2C3-glucuronyltransferase	3615000	3625000
2R	s	DF:RF	0.078145	ID=AGAP001367;description=beta-1%2C3-glucuronyltransferase	3620000	3630000
2R	s	DF:RF	0.075313	ID=AGAP001367;description=beta-1%2C3-glucuronyltransferase	3625000	3632244
2R	s	DF:RF	0.075313	ID=AGAP001368;description=unspecified product	3634518	3635000
2R	s	DF:RF	0.071427	ID=AGAP001367;description=beta-1%2C3-glucuronyltransferase	3630000	3632244
2R	s	DF:RF	0.071427	ID=AGAP001368;description=unspecified product	3634518	3640000
2R	s	DF:RF	0.065394	ID=AGAP001368;description=unspecified product	3635000	3645000
2R	s	DF:RF	0.052389	ID=AGAP001368;description=unspecified product	3640000	3645862
2R	s	DF:RF	0.052389	ID=AGAP001369;description=unspecified product	3648151	3650000
2R	s	DF:RF	0.054335999999999995	ID=AGAP001368;description=unspecified product	3645000	3645862
2R	s	DF:RF	0.054335999999999995	ID=AGAP001369;description=unspecified product	3648151	3655000
2R	s	DF:RF	0.057443999999999995	ID=AGAP001369;description=unspecified product	3650000	3660000
2R	s	DF:RF	0.051906	ID=AGAP001369;description=unspecified product	3655000	3665000
2R	s	DF:RF	0.052497999999999996	ID=AGAP001369;description=unspecified product	3660000	3670000
2R	s	DF:RF	0.055955	ID=AGAP001369;description=unspecified product	3665000	3675000
2R	s	DF:RF	0.050650999999999995	ID=AGAP001369;description=unspecified product	3670000	3680000
2R	s	DF:RF	0.051651999999999997	ID=AGAP001369;description=unspecified product	3675000	3685000
2R	s	DF:RF	0.056686999999999994	ID=AGAP001369;description=unspecified product	3680000	3690000
2R	s	DF:RF	0.054484	ID=AGAP001369;description=unspecified product	3685000	3695000
2R	s	DF:RF	0.045624	ID=AGAP001369;description=unspecified product	3730000	3731196
2R	s	DF:RF	0.0501	ID=AGAP028468;description=unspecified product	3743462	3745000
2R	s	DF:RF	0.049042999999999996	ID=AGAP028468;description=unspecified product	3743462	3750000
2R	s	DF:RF	0.049974	ID=AGAP028468;description=unspecified product	3770000	3780000
2R	s	DF:RF	0.054311	ID=AGAP028468;description=unspecified product	3775000	3785000
2R	s	DF:RF	0.056576999999999995	ID=AGAP028468;description=unspecified product	3780000	3790000
2R	s	DF:RF	0.048512	ID=AGAP028468;description=unspecified product	3785000	3795000
2R	s	DF:RF	0.046181	ID=AGAP001370;description=Ras association domain-containing protein 7/8	3840142	3845000
2R	s	DF:RF	0.046695999999999994	ID=AGAP001370;description=Ras association domain-containing protein 7/8	3840142	3850000
2R	s	DF:RF	0.046682999999999995	ID=AGAP001370;description=Ras association domain-containing protein 7/8	3855000	3865000
2R	s	DF:RF	0.046227	ID=AGAP001370;description=Ras association domain-containing protein 7/8	3860000	3870000
2R	s	CS:RF	0.13250599999999998	ID=AGAP001773;Name=GPRALS2;description=putative allatostatin receptor 2	9920000	9930000
2R	s	DF:CS	0.079319	ID=AGAP001773;Name=GPRALS2;description=putative allatostatin receptor 2	9920000	9930000
2R	s	DF:RF	0.045828	ID=AGAP001773;Name=GPRALS2;description=putative allatostatin receptor 2	9920000	9930000
2R	s	CS:RF	0.08006	ID=AGAP001773;Name=GPRALS2;description=putative allatostatin receptor 2	9925000	9935000
2R	s	DF:CS	0.054398999999999996	ID=AGAP001773;Name=GPRALS2;description=putative allatostatin receptor 2	9925000	9935000
2R	s	CS:RF	0.05697	ID=AGAP002229;description=putative G-protein coupled receptor GPCR	17815000	17816216
2R	s	DF:CS	0.068244	ID=AGAP002229;description=putative G-protein coupled receptor GPCR	17815000	17816216
2R	s	DF:CS	0.038221	ID=AGAP002712;description=unspecified product	26053186	26054334
2R	s	DF:CS	0.038221	ID=AGAP002713;Name=mRpL49;description=39S ribosomal protein L49%2C mitochondrial	26054432	26055000
2R	s	CS:RF	0.065196	ID=AGAP002846;description=Trunk	28295000	28296071
2R	s	CS:RF	0.065196	ID=AGAP013388;description=Niemann-Pick Type C-2	28298607	28299129
2R	s	CS:RF	0.065196	ID=AGAP002847;description=Niemann-Pick Type C-2	28299667	28300338
2R	s	CS:RF	0.065196	ID=AGAP002848;description=Niemann-Pick Type C-2	28300478	28301113
2R	s	CS:RF	0.065196	ID=AGAP002849;description=Niemann-Pick Type C-2	28302217	28302760
2R	s	CS:RF	0.065196	ID=AGAP002850;description=Niemann-Pick Type C-2	28304726	28305000
2R	s	CS:RF	0.065531	ID=AGAP002847;description=Niemann-Pick Type C-2	28300000	28300338
2R	s	CS:RF	0.065531	ID=AGAP002848;description=Niemann-Pick Type C-2	28300478	28301113
2R	s	CS:RF	0.065531	ID=AGAP002849;description=Niemann-Pick Type C-2	28302217	28302760
2R	s	CS:RF	0.065531	ID=AGAP002850;description=Niemann-Pick Type C-2	28304726	28305246
2R	s	CS:RF	0.065531	ID=AGAP002851;description=Niemann-Pick C2 protein	28305680	28306258
2R	s	CS:RF	0.065531	ID=AGAP002852;description=unspecified product	28307397	28309299
2R	s	CS:RF	0.065531	ID=AGAP002853;description=unspecified product	28309739	28310000
2R	s	CS:RF	0.080276	ID=AGAP002850;description=Niemann-Pick Type C-2	28305000	28305246
2R	s	CS:RF	0.080276	ID=AGAP002851;description=Niemann-Pick C2 protein	28305680	28306258
2R	s	CS:RF	0.080276	ID=AGAP002852;description=unspecified product	28307397	28309299
2R	s	CS:RF	0.080276	ID=AGAP002853;description=unspecified product	28309739	28310362
2R	s	CS:RF	0.080276	ID=AGAP002854;description=unspecified product	28311004	28311650
2R	s	CS:RF	0.080276	ID=AGAP002855;description=unspecified product	28313122	28313765
2R	s	CS:RF	0.080276	ID=AGAP002856;description=unspecified product	28314102	28314668
2R	s	DF:RF	0.047659	ID=AGAP002850;description=Niemann-Pick Type C-2	28305000	28305246
2R	s	DF:RF	0.047659	ID=AGAP002851;description=Niemann-Pick C2 protein	28305680	28306258
2R	s	DF:RF	0.047659	ID=AGAP002852;description=unspecified product	28307397	28309299
2R	s	DF:RF	0.047659	ID=AGAP002853;description=unspecified product	28309739	28310362
2R	s	DF:RF	0.047659	ID=AGAP002854;description=unspecified product	28311004	28311650
2R	s	DF:RF	0.047659	ID=AGAP002855;description=unspecified product	28313122	28313765
2R	s	DF:RF	0.047659	ID=AGAP002856;description=unspecified product	28314102	28314668
2R	s	CS:RF	0.084133	ID=AGAP002853;description=unspecified product	28310000	28310362
2R	s	CS:RF	0.084133	ID=AGAP002854;description=unspecified product	28311004	28311650
2R	s	CS:RF	0.084133	ID=AGAP002855;description=unspecified product	28313122	28313765
2R	s	CS:RF	0.084133	ID=AGAP002856;description=unspecified product	28314102	28314668
2R	s	CS:RF	0.084133	ID=AGAP013529;description=unspecified product	28315511	28316158
2R	s	CS:RF	0.084133	ID=AGAP013314;description=unspecified product	28316658	28317318
2R	s	CS:RF	0.084133	ID=AGAP002857;description=unspecified product	28317546	28320000
2R	s	DF:RF	0.055525	ID=AGAP002853;description=unspecified product	28310000	28310362
2R	s	DF:RF	0.055525	ID=AGAP002854;description=unspecified product	28311004	28311650
2R	s	DF:RF	0.055525	ID=AGAP002855;description=unspecified product	28313122	28313765
2R	s	DF:RF	0.055525	ID=AGAP002856;description=unspecified product	28314102	28314668
[truncated: 7,162 more rows]

## Sheet: Table S3
#CHROM	POS	REF	ALT	An. coluzzi	An. gambiae	REF	ALT	INFO
AgamP4_X	15240576	A	C	0.947531	0.923841	A	C	ANN=C|3_prime_UTR_variant|MODIFIER|CYP9K1|AGAP000818|transcript|AGAP000818-RA|protein_coding|2/2|c.*187T>G|||||187|
AgamP4_X	15240600	T	G	0.111111	0.139073	T	G	ANN=G|3_prime_UTR_variant|MODIFIER|CYP9K1|AGAP000818|transcript|AGAP000818-RA|protein_coding|2/2|c.*163A>C|||||163|
AgamP4_X	15240645	C	T	0.969136	0.963576	C	T	ANN=T|3_prime_UTR_variant|MODIFIER|CYP9K1|AGAP000818|transcript|AGAP000818-RA|protein_coding|2/2|c.*118G>A|||||118|
AgamP4_X	15240672	A	G	0.617284	0.576159	A	G	ANN=G|3_prime_UTR_variant|MODIFIER|CYP9K1|AGAP000818|transcript|AGAP000818-RA|protein_coding|2/2|c.*91T>C|||||91|
AgamP4_X	15240731	A	T	0.987654	0.990066	A	T	ANN=T|3_prime_UTR_variant|MODIFIER|CYP9K1|AGAP000818|transcript|AGAP000818-RA|protein_coding|2/2|c.*32T>A|||||32|
AgamP4_X	15240735	A	G	0.104938	0.139073	A	G	ANN=G|3_prime_UTR_variant|MODIFIER|CYP9K1|AGAP000818|transcript|AGAP000818-RA|protein_coding|2/2|c.*28T>C|||||28|
AgamP4_X	15240757	G	T	0.981481	0.990066	G	T	ANN=T|3_prime_UTR_variant|MODIFIER|CYP9K1|AGAP000818|transcript|AGAP000818-RA|protein_coding|2/2|c.*6C>A|||||6|
AgamP4_X	15240775	C	T	0.959877	0.940397	C	T	ANN=T|synonymous_variant|LOW|CYP9K1|AGAP000818|transcript|AGAP000818-RA|protein_coding|2/2|c.1584G>A|p.Arg528Arg|1733/1936|1584/1596|528/531||
AgamP4_X	15240781	C	T	0.783951	0.774834	C	T	ANN=T|synonymous_variant|LOW|CYP9K1|AGAP000818|transcript|AGAP000818-RA|protein_coding|2/2|c.1578G>A|p.Arg526Arg|1727/1936|1578/1596|526/531||
AgamP4_X	15240882	G	A	0.959877	0.940397	G	A	ANN=A|synonymous_variant|LOW|CYP9K1|AGAP000818|transcript|AGAP000818-RA|protein_coding|2/2|c.1477C>T|p.Leu493Leu|1626/1936|1477/1596|493/531||
AgamP4_X	15240931	G	A	0.972222	0.940397	G	A	ANN=A|synonymous_variant|LOW|CYP9K1|AGAP000818|transcript|AGAP000818-RA|protein_coding|2/2|c.1428C>T|p.Ile476Ile|1577/1936|1428/1596|476/531||
AgamP4_X	15240949	G	T,A	0.823529	0.821192	G	T,A	ANN=A|synonymous_variant|LOW|CYP9K1|AGAP000818|transcript|AGAP000818-RA|protein_coding|2/2|c.1410C>T|p.Leu470Leu|1559/1936|1410/1596|470/531||,T|synonymous_variant|LOW|CYP9K1|AGAP000818|transcript|AGAP000818-RA|protein_coding|2/2|c.1410C>A|p.Leu470Leu|1559/1936|1410/1596|470/531||
AgamP4_X	15240976	G	A	0.817901	0.831126	G	A	ANN=A|synonymous_variant|LOW|CYP9K1|AGAP000818|transcript|AGAP000818-RA|protein_coding|2/2|c.1383C>T|p.Asp461Asp|1532/1936|1383/1596|461/531||
AgamP4_X	15240979	G	C	0.817901	0.831126	G	C	ANN=C|synonymous_variant|LOW|CYP9K1|AGAP000818|transcript|AGAP000818-RA|protein_coding|2/2|c.1380C>G|p.Val460Val|1529/1936|1380/1596|460/531||
AgamP4_X	15241006	G	A	0.978395	0.960265	G	A	ANN=A|synonymous_variant|LOW|CYP9K1|AGAP000818|transcript|AGAP000818-RA|protein_coding|2/2|c.1353C>T|p.Phe451Phe|1502/1936|1353/1596|451/531||
AgamP4_X	15241150	G	A	0.274691	0.258278	G	A	ANN=A|synonymous_variant|LOW|CYP9K1|AGAP000818|transcript|AGAP000818-RA|protein_coding|2/2|c.1209C>T|p.Thr403Thr|1358/1936|1209/1596|403/531||
AgamP4_X	15241369	C	T	0.817901	0.821192	C	T	ANN=T|synonymous_variant|LOW|CYP9K1|AGAP000818|transcript|AGAP000818-RA|protein_coding|2/2|c.990G>A|p.Gly330Gly|1139/1936|990/1596|330/531||
AgamP4_X	15241381	A	G	0.253086	0.264901	A	G	ANN=G|synonymous_variant|LOW|CYP9K1|AGAP000818|transcript|AGAP000818-RA|protein_coding|2/2|c.978T>C|p.Phe326Phe|1127/1936|978/1596|326/531||
AgamP4_X	15241386	C	G	0.984568	0.983444	C	G	ANN=G|missense_variant|MODERATE|CYP9K1|AGAP000818|transcript|AGAP000818-RA|protein_coding|2/2|c.973G>C|p.Val325Leu|1122/1936|973/1596|325/531||
AgamP4_X	15241387	G	C	0.984568	0.983444	G	C	ANN=C|synonymous_variant|LOW|CYP9K1|AGAP000818|transcript|AGAP000818-RA|protein_coding|2/2|c.972C>G|p.Thr324Thr|1121/1936|972/1596|324/531||
AgamP4_X	15242045	T	A	0.768519	0.778146	T	A	ANN=A|missense_variant|MODERATE|CYP9K1|AGAP000818|transcript|AGAP000818-RA|protein_coding|1/2|c.671A>T|p.Asn224Ile|820/1936|671/1596|224/531||
AgamP4_X	15242335	G	C,A	0.06192	0.072848	G	C,A	ANN=A|synonymous_variant|LOW|CYP9K1|AGAP000818|transcript|AGAP000818-RA|protein_coding|1/2|c.381C>T|p.Ala127Ala|530/1936|381/1596|127/531||,C|synonymous_variant|LOW|CYP9K1|AGAP000818|transcript|AGAP000818-RA|protein_coding|1/2|c.381C>G|p.Ala127Ala|530/1936|381/1596|127/531||
AgamP4_X	15242557	C	G	0.987654	0.990066	C	G	ANN=G|synonymous_variant|LOW|CYP9K1|AGAP000818|transcript|AGAP000818-RA|protein_coding|1/2|c.159G>C|p.Gly53Gly|308/1936|159/1596|53/531||
AgamP4_X	15242620	G	A	0.984568	0.983444	G	A	ANN=A|synonymous_variant|LOW|CYP9K1|AGAP000818|transcript|AGAP000818-RA|protein_coding|1/2|c.96C>T|p.Ser32Ser|245/1936|96/1596|32/531||
AgamP4_X	15242623	C	T	0.978395	0.960265	C	T	ANN=T|synonymous_variant|LOW|CYP9K1|AGAP000818|transcript|AGAP000818-RA|protein_coding|1/2|c.93G>A|p.Arg31Arg|242/1936|93/1596|31/531||
AgamP4_X	15242760	A	G	0.024691	0.023179	A	G	ANN=G|5_prime_UTR_variant|MODIFIER|CYP9K1|AGAP000818|transcript|AGAP000818-RA|protein_coding|1/2|c.-45T>C|||||45|
